# Supplementary material for: Stream acidification and reduced aquatic prey availability are associated with dietary shifts in an obligate riparian Neotropical migratory songbird
Source: PeerJ. 2018 Jul 6;6:e5141. doi: 10.7717/peerj.5141 (PMC6037135; doi:10.7717/peerj.5141)
Supplement: Data S1 [file peerj-06-5141-s004.xlsx]

## Sheet: ALL_FECAL_SAMPLES
SAMPLE	NEST	STREAM	AGE	SEX	COLLECTION_DATE	PROPORTION_EPT	AVG_PH	MOTU_RICHNESS	denovo25	denovo30	denovo134	denovo144	denovo155	denovo169	denovo172	denovo173	denovo177	denovo192	denovo193	denovo204	denovo211	denovo269	denovo325	denovo355	denovo421	denovo455	denovo466	denovo499	denovo517	denovo525	denovo529	denovo562	denovo591	denovo603	denovo621	denovo641	denovo658	denovo668	denovo670	denovo674	denovo721	denovo760	denovo761	denovo768	denovo811	denovo816	denovo864	denovo890	denovo904
BKT1_1	BKT1	LOYAL	Nestling	Unknown	2015-05-18	0.269486	7.04412	36	0	0	1	0	0	1	0	0	0	0	0	0	0	0	0	0	0	0	0	0	0	0	0	1	0	0	0	1	1	0	1	0	0	0	0	0	0	0	0	0	0
BKT1_10	BKT1	LOYAL	Nestling	Unknown	2015-05-20	0.269486	7.04412	33	0	0	0	0	0	1	0	0	0	0	0	0	0	0	0	0	0	0	0	1	0	0	0	1	0	0	0	0	0	0	0	0	0	1	1	0	0	0	1	0	0
BKT1_11	BKT1	LOYAL	Nestling	Unknown	2015-05-20	0.269486	7.04412	7	0	0	0	0	0	1	0	0	0	0	0	0	0	0	0	0	0	0	0	0	0	0	0	0	0	0	0	0	0	0	0	0	0	0	0	0	0	0	0	0	0
BKT1_12	BKT1	LOYAL	Adult	Male	2015-05-20	0.269486	7.04412	23	0	0	0	0	0	1	0	0	0	0	0	0	0	0	0	0	0	0	0	0	0	0	0	1	1	0	0	0	0	0	0	0	0	1	0	0	0	0	0	0	0
BKT1_13	BKT1	LOYAL	Adult	Female	2015-05-20	0.269486	7.04412	20	0	0	0	0	0	0	0	0	0	0	0	0	0	0	0	0	0	0	0	0	0	0	0	1	0	0	0	0	0	0	0	0	0	0	1	0	0	0	0	0	0
BKT1_2	BKT1	LOYAL	Nestling	Unknown	2015-05-18	0.269486	7.04412	31	0	0	0	0	0	0	0	0	0	0	0	0	0	0	0	0	0	0	0	0	0	1	0	0	0	0	0	0	0	0	1	0	0	1	1	0	0	0	1	0	0
BKT1_4	BKT1	LOYAL	Nestling	Unknown	2015-05-18	0.269486	7.04412	29	0	0	0	0	0	1	0	0	0	1	0	0	1	0	0	1	0	0	0	0	0	0	0	1	0	0	0	0	0	0	1	0	0	0	0	0	0	0	0	0	0
BKT1_5	BKT1	LOYAL	Nestling	Unknown	2015-05-18	0.269486	7.04412	22	0	0	0	0	0	0	0	0	0	0	0	0	0	0	0	0	0	0	0	0	0	0	0	1	0	0	0	0	0	0	0	0	0	1	0	0	0	0	1	0	0
BKT1_6	BKT1	LOYAL	Nestling	Unknown	2015-05-20	0.269486	7.04412	14	0	0	0	1	0	0	0	0	0	0	0	0	0	0	0	0	0	0	0	0	0	0	0	1	0	0	0	0	0	0	0	0	0	0	0	0	0	0	0	0	0
BKT1_7	BKT1	LOYAL	Nestling	Unknown	2015-05-20	0.269486	7.04412	23	0	0	0	0	0	1	0	0	0	0	0	0	0	1	0	0	0	0	1	0	0	0	0	1	0	0	0	0	0	0	0	0	0	0	0	0	0	0	0	0	0
BKT1_8	BKT1	LOYAL	Nestling	Unknown	2015-05-20	0.269486	7.04412	29	0	0	0	0	0	1	1	0	0	0	0	0	0	0	0	0	0	0	0	0	0	1	0	1	0	0	0	0	0	0	0	0	0	0	0	0	1	0	0	0	0
BKT14_1	BKT14	POWD	Nestling	Unknown	2015-06-03	0.0828729	4.62725	57	0	0	0	0	0	0	0	0	0	0	0	0	0	0	0	0	0	1	0	0	0	0	1	1	0	0	1	1	0	0	0	0	0	0	0	0	0	0	0	0	1
BKT14_10	BKT14	POWD	Adult	Male	2015-06-01	0.0828729	4.62725	44	1	0	0	0	0	0	0	0	1	0	0	0	0	0	0	0	0	1	0	0	0	0	0	1	0	0	0	1	1	0	0	0	0	0	0	0	0	0	0	0	1
BKT14_2	BKT14	POWD	Nestling	Unknown	2015-06-03	0.0828729	4.62725	57	0	0	0	0	0	1	0	0	0	0	0	0	0	0	1	0	0	1	0	1	0	0	0	1	0	0	0	1	1	1	1	0	0	0	0	0	0	0	0	0	1
BKT14_3	BKT14	POWD	Nestling	Unknown	2015-06-03	0.0828729	4.62725	44	0	0	0	1	0	0	0	0	0	0	0	0	1	0	0	0	0	1	0	0	0	0	0	1	0	0	0	1	1	0	0	0	0	0	0	0	0	0	0	0	0
BKT14_4	BKT14	POWD	Nestling	Unknown	2015-06-03	0.0828729	4.62725	34	0	0	0	1	0	0	0	0	0	0	0	0	0	0	0	0	0	0	0	0	0	0	0	1	0	0	0	1	1	0	1	0	0	0	0	0	0	0	0	0	0
BKT14_5	BKT14	POWD	Nestling	Unknown	2015-06-01	0.0828729	4.62725	41	0	0	0	0	0	0	0	0	0	0	0	0	0	0	0	1	0	0	0	0	0	0	0	1	0	0	0	1	1	0	1	0	0	0	0	0	0	0	0	0	0
BKT14_6	BKT14	POWD	Nestling	Unknown	2015-06-01	0.0828729	4.62725	46	0	0	0	1	0	1	0	0	0	0	0	0	0	0	0	1	0	1	0	0	0	0	0	1	0	0	0	1	1	0	0	0	0	0	0	0	0	0	0	0	1
BKT14_7	BKT14	POWD	Nestling	Unknown	2015-06-01	0.0828729	4.62725	42	0	0	0	1	1	0	0	0	0	0	0	0	0	0	0	1	0	0	0	0	0	0	0	1	0	0	1	1	1	0	1	0	0	0	0	0	1	0	0	0	0
BKT14_8	BKT14	POWD	Nestling	Unknown	2015-06-01	0.0828729	4.62725	67	0	1	0	0	0	0	0	0	0	0	0	0	1	0	0	0	0	1	0	0	0	0	0	1	0	1	0	1	1	1	0	0	0	0	0	0	1	0	0	0	1
BKT14_9	BKT14	POWD	Adult	Female	2015-06-01	0.0828729	4.62725	67	0	1	0	1	0	0	0	0	0	0	0	0	1	0	0	0	0	1	0	0	0	0	0	1	0	1	0	1	1	0	1	0	1	0	0	0	0	0	0	0	1
BKT2_1	BKT2	LOYAL	Nestling	Unknown	2015-05-26	0.179063	7.09729	23	1	0	0	0	0	0	0	0	0	0	0	0	0	0	0	0	1	0	0	0	1	0	0	0	0	0	0	0	0	0	0	0	0	0	1	0	0	1	1	0	0
BKT2_10	BKT2	LOYAL	Nestling	Unknown	2015-05-25	0.179063	7.09729	26	1	0	0	0	0	0	0	0	0	0	1	0	0	0	0	0	1	0	0	0	1	0	0	1	0	0	0	0	0	0	0	0	0	0	0	0	0	1	0	0	1
BKT2_2	BKT2	LOYAL	Nestling	Unknown	2015-05-26	0.179063	7.09729	11	0	0	0	0	0	0	0	0	0	0	0	0	0	0	0	0	0	0	0	0	1	0	0	0	0	0	0	0	0	0	0	0	0	0	0	0	0	1	0	0	0
BKT2_4	BKT2	LOYAL	Nestling	Unknown	2015-05-26	0.179063	7.09729	12	0	0	0	0	0	0	0	0	0	0	0	0	0	0	0	0	0	0	0	0	1	0	0	0	0	0	0	0	0	0	0	0	0	0	0	0	0	1	0	0	0
BKT2_5	BKT2	LOYAL	Nestling	Unknown	2015-05-26	0.179063	7.09729	17	0	0	0	0	0	0	0	0	0	0	0	0	0	0	0	1	0	0	0	0	1	0	0	0	0	0	0	0	0	0	0	0	0	0	1	0	0	1	1	0	0
BKT2_6	BKT2	LOYAL	Nestling	Unknown	2015-05-25	0.179063	7.09729	10	0	0	0	0	0	0	0	0	0	0	0	0	0	0	0	0	0	0	0	0	1	0	0	0	0	0	0	1	0	0	0	0	0	0	0	0	0	1	0	0	0
BKT2_7	BKT2	LOYAL	Nestling	Unknown	2015-05-25	0.179063	7.09729	8	0	0	0	0	0	0	0	0	0	0	0	0	0	0	0	0	0	0	0	0	1	0	0	0	0	0	0	0	0	0	0	0	0	0	0	0	0	1	0	0	0
BKT2_8	BKT2	LOYAL	Nestling	Unknown	2015-05-25	0.179063	7.09729	8	0	0	0	0	0	0	0	0	0	0	0	0	0	0	0	0	0	0	0	0	0	0	0	0	0	0	0	0	0	0	0	0	0	1	0	0	0	1	1	0	0
BKT2_9	BKT2	LOYAL	Nestling	Unknown	2015-05-25	0.179063	7.09729	8	0	0	0	0	0	0	0	0	0	0	0	0	0	0	0	0	0	0	0	0	1	0	0	0	0	0	0	0	0	0	0	0	0	0	0	0	0	1	0	0	0
BKT3_1	BKT3	LAUREL	Nestling	Unknown	2015-05-27	0.0723906	5.88229	46	0	0	0	0	0	1	0	1	0	1	0	0	0	0	0	1	0	0	0	0	0	0	0	1	1	1	0	1	0	0	0	0	0	0	0	0	0	1	0	0	1
BKT3_10	BKT3	LAUREL	Adult	Female	2015-05-25	0.0723906	5.88229	47	0	0	0	0	0	0	0	1	1	0	0	0	0	0	0	0	0	0	0	0	1	0	0	1	0	1	0	1	0	0	0	0	1	0	0	0	0	1	0	0	1
BKT3_11	BKT3	LAUREL	Adult	Male	2015-05-25	0.0723906	5.88229	44	0	0	0	0	0	0	0	0	0	0	1	0	0	0	0	0	0	0	0	0	0	0	0	1	0	0	0	1	0	0	0	0	1	0	0	1	0	1	0	1	1
BKT3_12	BKT3	LAUREL	Nestling	Unknown	2015-05-25	0.0723906	5.88229	66	0	0	0	0	1	0	0	0	0	0	1	0	1	0	0	1	0	0	0	0	1	0	0	1	0	0	0	1	0	0	0	0	0	0	0	1	0	1	0	0	1
BKT3_2	BKT3	LAUREL	Nestling	Unknown	2015-05-27	0.0723906	5.88229	47	0	1	1	0	1	0	0	0	0	0	1	1	1	0	0	0	0	0	0	0	0	0	1	1	0	1	0	1	0	0	0	0	0	0	0	0	0	1	0	0	1
BKT3_3	BKT3	LAUREL	Nestling	Unknown	2015-05-27	0.0723906	5.88229	29	0	1	0	0	0	0	0	0	0	0	0	0	0	0	0	0	0	0	0	0	0	0	0	0	0	0	0	1	0	0	0	0	0	0	0	0	0	1	0	0	1
BKT3_4	BKT3	LAUREL	Nestling	Unknown	2015-05-27	0.0723906	5.88229	40	0	0	1	1	0	0	0	0	0	0	0	0	0	0	0	0	0	0	0	0	0	0	1	0	0	0	0	1	0	0	0	0	1	0	0	0	0	1	0	0	1
BKT3_5	BKT3	LAUREL	Nestling	Unknown	2015-05-27	0.0723906	5.88229	24	0	0	0	0	0	0	0	0	0	0	0	0	0	0	0	0	0	0	0	0	0	0	0	1	0	0	0	1	0	0	0	0	0	0	0	0	0	1	0	0	1
BKT3_6	BKT3	LAUREL	Nestling	Unknown	2015-05-25	0.0723906	5.88229	25	0	0	0	0	0	0	0	0	0	0	0	0	0	0	0	0	0	0	0	0	0	0	0	1	0	0	0	1	0	0	0	0	1	0	0	0	0	0	0	0	1
BKT3_7	BKT3	LAUREL	Nestling	Unknown	2015-05-25	0.0723906	5.88229	25	0	0	0	0	0	0	0	1	0	0	1	0	0	0	0	0	0	0	0	0	1	0	0	1	0	0	0	1	0	0	0	0	0	0	0	1	0	1	0	0	1
BKT3_8	BKT3	LAUREL	Nestling	Unknown	2015-05-25	0.0723906	5.88229	34	0	0	0	0	1	0	0	0	0	0	0	0	1	0	0	0	0	0	0	0	0	0	0	1	0	1	0	1	0	0	0	0	0	0	0	0	0	1	0	0	1
BKT3_9	BKT3	LAUREL	Nestling	Unknown	2015-05-25	0.0723906	5.88229	44	0	0	0	0	1	0	0	0	0	0	1	0	0	0	0	0	0	0	0	0	0	0	0	1	0	0	0	1	0	0	0	0	1	0	0	1	0	1	0	0	1
BKT5_1	BKT5	POWD	Nestling	Unknown	2015-05-29	0.175751	6.66611	11	0	0	0	0	0	0	0	0	0	0	0	0	0	0	0	0	0	0	0	0	1	0	0	0	0	0	0	0	0	0	0	0	0	0	0	0	0	0	0	0	0
BKT5_2	BKT5	POWD	Nestling	Unknown	2015-05-29	0.175751	6.66611	17	0	0	0	0	0	0	0	0	0	0	0	0	0	0	0	0	0	0	0	0	0	0	0	0	0	0	0	1	0	0	0	0	0	0	0	0	0	0	0	0	0
BKT5_3	BKT5	POWD	Nestling	Unknown	2015-05-29	0.175751	6.66611	31	0	0	0	0	0	0	0	0	0	0	0	0	0	0	1	1	0	0	0	0	0	0	0	0	1	0	0	0	0	0	0	0	0	0	0	0	1	0	0	0	0
BKT5_4	BKT5	POWD	Nestling	Unknown	2015-05-29	0.175751	6.66611	24	0	0	0	0	0	0	0	0	0	0	0	0	0	0	0	0	0	0	0	0	1	0	0	1	0	0	0	0	0	0	0	0	0	0	0	0	0	0	0	0	0
BKT5_5	BKT5	POWD	Nestling	Unknown	2015-05-28	0.175751	6.66611	29	0	0	0	0	0	0	0	0	0	0	0	0	0	0	0	0	1	0	0	0	0	0	0	1	0	0	0	0	0	0	0	0	0	0	0	0	0	1	0	0	0
BKT5_6	BKT5	POWD	Nestling	Unknown	2015-05-28	0.175751	6.66611	23	0	0	0	0	0	0	0	0	0	0	0	0	0	0	0	0	0	0	0	0	0	0	0	0	0	0	0	0	0	0	0	0	0	0	0	0	0	0	0	0	0
BKT5_7	BKT5	POWD	Nestling	Unknown	2015-05-28	0.175751	6.66611	21	0	0	0	0	0	1	0	0	0	0	0	0	0	0	0	0	0	0	0	0	0	0	0	1	0	0	0	0	0	0	0	0	0	0	0	0	0	0	0	0	0
BKT5_8	BKT5	POWD	Nestling	Unknown	2015-05-28	0.175751	6.66611	45	0	1	0	0	0	1	0	1	0	1	0	0	0	0	0	0	0	0	1	0	0	0	0	1	1	0	1	0	0	0	0	0	1	0	0	0	0	0	0	0	0
BKT5_9	BKT5	POWD	Nestling	Unknown	2015-05-28	0.175751	6.66611	35	0	0	0	0	0	1	0	0	0	0	0	1	0	0	1	0	0	0	0	0	0	0	0	1	0	0	1	0	0	0	0	1	0	0	0	0	0	0	0	0	0
BKT7_1	BKT7	POWD	Nestling	Unknown	2015-05-26	0.162763	6.69133	15	0	0	0	0	0	0	0	0	0	0	0	0	0	0	0	0	0	0	0	0	1	0	0	0	0	0	0	0	0	0	0	0	1	0	0	0	0	1	0	0	0
BKT7_10	BKT7	POWD	Adult	Male	2015-05-28	0.162763	6.69133	26	0	0	0	0	0	1	0	0	0	0	0	0	0	0	0	0	0	0	0	0	0	0	0	1	0	0	0	0	0	0	0	0	0	0	0	0	0	0	0	0	1
BKT7_2	BKT7	POWD	Nestling	Unknown	2015-05-26	0.162763	6.69133	14	0	0	0	0	0	0	0	0	0	0	0	0	0	0	0	0	0	0	0	0	1	0	0	0	0	0	0	0	0	0	0	0	0	0	0	0	0	1	0	0	0
BKT7_3	BKT7	POWD	Nestling	Unknown	2015-05-26	0.162763	6.69133	29	1	0	0	0	0	0	0	0	0	0	0	0	1	0	0	0	1	0	0	0	1	0	0	1	0	0	0	0	0	0	0	0	0	0	0	0	1	1	0	0	0
BKT7_4	BKT7	POWD	Nestling	Unknown	2015-05-26	0.162763	6.69133	32	0	0	0	0	0	0	0	0	0	0	0	0	0	0	0	1	0	0	0	0	0	0	0	0	0	0	0	0	0	0	0	0	0	0	0	0	0	0	0	0	0
BKT7_5	BKT7	POWD	Nestling	Unknown	2015-05-28	0.162763	6.69133	23	0	0	0	0	0	0	0	0	0	0	0	0	0	0	0	0	0	0	0	0	0	0	0	1	0	0	0	0	0	0	0	0	0	0	0	0	0	0	0	0	0
BKT7_6	BKT7	POWD	Nestling	Unknown	2015-05-28	0.162763	6.69133	35	0	0	0	0	0	0	0	0	0	0	0	0	0	0	1	0	0	0	0	0	1	1	0	1	1	0	0	0	0	0	0	0	0	0	0	0	1	0	0	0	0
BKT7_7	BKT7	POWD	Nestling	Unknown	2015-05-28	0.162763	6.69133	32	0	0	0	0	0	0	0	0	0	0	0	0	0	0	0	0	0	0	0	0	1	0	1	1	0	0	0	0	0	0	0	0	0	0	0	0	0	0	0	0	0
BKT7_8	BKT7	POWD	Nestling	Unknown	2015-05-28	0.162763	6.69133	23	0	0	0	0	0	0	0	0	0	0	0	0	0	0	0	1	0	0	0	1	0	1	0	0	0	0	0	0	0	0	0	0	0	0	0	0	0	0	0	0	0
BKT7_9	BKT7	POWD	Adult	Female	2015-05-28	0.162763	6.69133	41	0	0	0	0	0	0	0	0	0	1	0	0	0	0	0	0	0	0	0	0	1	0	1	1	0	0	0	0	0	0	0	0	0	0	0	0	0	1	0	0	0
BKT9_1	BKT9	POWD	Nestling	Unknown	2015-05-29	0.204415	6.84768	24	0	0	0	0	0	1	0	0	0	0	0	0	0	0	0	0	0	0	0	0	0	1	0	0	0	0	0	0	0	0	0	1	0	0	0	0	0	0	0	0	0
BKT9_10	BKT9	POWD	Adult	Male	2015-06-01	0.204415	6.84768	55	1	0	1	0	1	1	0	1	1	0	0	0	1	1	1	0	0	0	0	1	0	0	1	1	0	0	0	0	1	0	0	1	0	0	0	0	0	0	0	1	0
BKT9_2	BKT9	POWD	Nestling	Unknown	2015-05-29	0.204415	6.84768	35	0	0	0	0	0	1	0	0	0	0	0	0	0	0	0	0	0	0	0	0	1	0	1	1	0	0	0	0	0	0	0	1	0	0	0	0	0	0	0	0	0
BKT9_3	BKT9	POWD	Nestling	Unknown	2015-05-29	0.204415	6.84768	28	0	0	0	0	0	0	0	0	0	0	0	0	0	0	0	0	0	0	0	0	0	0	0	0	1	0	0	0	0	0	0	1	0	0	0	0	0	0	0	0	0
BKT9_4	BKT9	POWD	Nestling	Unknown	2015-05-29	0.204415	6.84768	31	0	0	0	0	0	1	0	0	0	0	0	0	0	0	0	0	0	0	0	0	1	1	0	0	0	0	0	0	1	0	0	1	0	0	0	0	0	0	0	0	0
BKT9_5	BKT9	POWD	Nestling	Unknown	2015-06-01	0.204415	6.84768	26	0	0	0	0	0	1	0	0	0	0	0	0	0	0	0	0	0	0	0	0	0	0	0	1	0	0	0	0	0	0	0	1	0	0	0	0	0	0	0	0	0
BKT9_6	BKT9	POWD	Nestling	Unknown	2015-06-01	0.204415	6.84768	32	0	0	0	0	0	0	0	0	0	0	0	1	0	0	1	0	0	0	0	1	0	0	0	1	0	0	0	0	0	1	0	0	0	0	0	0	0	0	0	0	0
BKT9_7	BKT9	POWD	Nestling	Unknown	2015-06-01	0.204415	6.84768	37	0	0	0	0	0	0	1	0	0	0	0	0	0	0	0	0	0	0	0	1	0	0	0	1	1	0	0	0	0	1	0	1	0	0	0	0	0	0	0	0	0
BKT9_8	BKT9	POWD	Nestling	Unknown	2015-06-01	0.204415	6.84768	25	0	0	0	0	0	1	0	0	0	0	0	0	0	0	0	0	0	0	0	1	0	0	0	0	0	0	0	0	0	0	0	1	0	0	0	0	0	0	0	0	0
BKT9_9	BKT9	POWD	Adult	Female	2015-06-01	0.204415	6.84768	30	1	0	0	0	0	1	0	1	0	0	0	0	0	1	0	0	0	0	0	0	0	0	0	0	0	0	0	0	0	0	0	0	0	0	0	0	0	0	0	0	0
DAM1_1	DAM1	POWD	Nestling	Unknown	2015-05-21	0.157952	6.57758	41	0	0	0	0	0	0	0	0	0	0	0	0	1	0	0	0	0	1	0	0	0	0	0	1	1	0	0	1	0	0	0	0	0	0	0	1	0	0	0	0	0
DAM1_2	DAM1	POWD	Nestling	Unknown	2015-05-21	0.157952	6.57758	31	0	0	0	1	0	0	0	0	0	0	1	0	0	0	0	0	0	0	0	0	0	0	0	1	1	0	0	1	0	1	0	0	0	0	0	0	0	0	0	0	0
DAM1_3	DAM1	POWD	Nestling	Unknown	2015-05-21	0.157952	6.57758	28	0	0	0	1	0	1	0	0	0	0	0	0	0	0	0	0	0	0	0	0	0	0	0	1	0	0	0	0	0	0	0	0	0	0	0	0	0	0	0	0	1
DAM1_4	DAM1	POWD	Nestling	Unknown	2015-05-22	0.157952	6.57758	28	0	0	0	1	0	0	0	0	0	0	1	0	0	0	0	0	0	0	0	0	0	0	0	1	0	0	0	1	0	0	0	0	0	0	0	1	0	0	0	0	1
DAM1_5	DAM1	POWD	Adult	Female	2015-05-22	0.157952	6.57758	32	0	0	0	0	0	0	0	0	0	0	1	0	0	0	0	0	0	0	0	0	0	0	1	1	0	0	0	0	0	0	0	0	0	0	0	0	0	0	0	0	0
DAM1_6	DAM1	POWD	Nestling	Unknown	2015-05-22	0.157952	6.57758	45	0	0	0	0	0	0	0	0	0	0	1	0	1	0	0	0	1	0	0	0	0	0	0	1	0	0	0	1	0	1	0	0	0	0	0	1	0	0	0	0	0
DAM1_7	DAM1	POWD	Adult	Male	2015-05-22	0.157952	6.57758	59	0	0	1	0	0	0	0	0	0	1	0	0	0	0	0	0	0	0	0	0	0	0	1	1	0	0	1	1	1	0	1	0	1	0	0	0	0	0	0	0	0
MMP1_1	MMP1	POWD	Nestling	Unknown	2015-05-25	0.229577	6.34214	28	0	0	0	0	0	1	0	0	0	0	0	0	0	1	0	0	0	1	0	0	0	0	0	0	0	0	0	0	0	0	0	0	0	0	0	0	0	0	0	1	0
MMP1_2	MMP1	POWD	Nestling	Unknown	2015-05-25	0.229577	6.34214	22	0	0	1	0	0	1	0	0	0	0	0	0	0	0	0	0	0	0	0	0	0	0	0	0	0	0	0	1	0	1	0	0	0	0	0	0	0	0	0	0	0
MMP1_3	MMP1	POWD	Nestling	Unknown	2015-05-25	0.229577	6.34214	27	0	0	0	0	0	1	0	1	0	0	0	0	0	1	0	0	0	0	1	0	0	0	0	0	1	0	0	0	1	0	0	0	0	0	0	0	0	0	0	0	0
MMP1_4	MMP1	POWD	Nestling	Unknown	2015-05-25	0.229577	6.34214	29	1	0	0	0	0	1	0	0	1	0	0	1	0	1	0	0	0	0	0	0	0	0	0	1	1	0	0	0	0	0	0	0	0	0	0	0	0	0	0	0	0
MMP1_5	MMP1	POWD	Nestling	Unknown	2015-05-25	0.229577	6.34214	20	1	0	0	0	0	0	0	1	0	0	0	0	0	1	0	0	0	0	0	0	0	0	0	0	0	0	0	0	0	0	0	0	0	0	0	0	0	0	0	1	0
MMP2_11	MMP2	POWD	Adult	Female	2015-05-28	0.213964	6.80313	22	0	0	0	0	0	0	0	0	0	0	1	0	0	0	0	0	0	0	0	0	0	0	0	1	0	0	0	1	1	0	0	0	0	0	0	1	0	0	0	0	0
MMP2_12	MMP2	POWD	Adult	Male	2015-05-28	0.213964	6.80313	52	0	0	0	0	0	0	1	0	1	0	1	0	0	0	0	1	0	0	0	0	0	0	0	1	0	0	0	1	0	0	0	0	0	0	0	0	0	0	0	0	1
MMP2_3	MMP2	POWD	Nestling	Unknown	2015-05-26	0.213964	6.80313	29	1	0	0	0	0	1	0	1	0	0	0	0	0	1	0	0	0	1	0	0	0	0	0	1	0	0	0	0	0	1	0	0	0	0	0	0	0	0	0	1	0
MMP2_4	MMP2	POWD	Nestling	Unknown	2015-05-26	0.213964	6.80313	27	1	0	0	0	0	1	0	0	0	0	0	0	0	0	0	0	0	1	0	0	0	0	0	0	0	0	0	1	0	1	0	0	0	0	0	0	0	0	0	0	0
MMP2_5	MMP2	POWD	Nestling	Unknown	2015-05-26	0.213964	6.80313	28	0	0	0	0	0	1	1	0	0	0	0	0	0	1	0	0	0	1	1	0	0	0	0	0	0	0	0	0	0	0	0	0	0	0	0	0	0	0	0	0	0
MMP2_6	MMP2	POWD	Nestling	Unknown	2015-05-28	0.213964	6.80313	50	1	0	0	0	0	0	1	0	0	0	0	1	0	1	0	0	0	0	0	0	0	0	1	1	0	0	0	1	0	1	0	0	0	0	0	0	1	1	0	0	0
MMP2_7	MMP2	POWD	Nestling	Unknown	2015-05-28	0.213964	6.80313	37	0	0	0	1	0	1	0	0	0	0	1	0	0	0	1	0	0	0	0	0	0	0	0	1	0	1	0	1	0	0	0	0	0	0	0	0	0	0	0	0	1
MMP2_8	MMP2	POWD	Nestling	Unknown	2015-05-28	0.213964	6.80313	37	0	0	0	0	0	0	0	0	0	0	1	0	0	0	1	1	0	0	0	0	0	0	0	1	0	0	0	1	0	1	0	1	0	0	0	0	0	0	0	0	0
MMP2_9	MMP2	POWD	Nestling	Unknown	2015-05-28	0.213964	6.80313	34	0	0	0	1	0	0	0	0	0	0	1	1	0	0	1	1	0	0	1	0	0	0	0	1	0	0	0	1	0	0	0	0	0	0	0	0	0	0	0	0	0
[truncated: 213 more columns]

## Sheet: NEST_SUMMARY
NEST	STREAM	PROPORTION_EPT	AVG_PH	LEVINS	TOTAL_MOTU_RICHNESS	denovo25	denovo30	denovo134	denovo144	denovo155	denovo169	denovo172	denovo173	denovo177	denovo192	denovo193	denovo204	denovo211	denovo269	denovo325	denovo355	denovo421	denovo455	denovo466	denovo499	denovo517	denovo525	denovo529	denovo562	denovo591	denovo603	denovo621	denovo641	denovo658	denovo668	denovo670	denovo674	denovo721	denovo760	denovo761	denovo768	denovo811	denovo816	denovo864	denovo890	denovo904	denovo907	denovo913	denovo939
BKT1	LOYAL	0.269486	7.04412	0.200079	97	0	0	1	1	0	1	1	0	0	1	0	0	1	1	0	1	0	0	1	1	0	1	0	1	1	0	0	1	1	0	1	0	0	1	1	0	1	0	1	0	0	0	1	0
BKT14	POWD	0.0828729	4.62725	0.357549	152	1	1	0	1	1	1	0	0	1	0	0	0	1	0	1	1	0	1	0	1	0	0	1	1	0	1	1	1	1	1	1	0	1	0	0	0	1	0	0	0	1	0	0	1
BKT2	LOYAL	0.179063	7.09729	0.105771	51	1	0	0	0	0	0	0	0	0	0	1	0	0	0	0	1	1	0	0	0	1	0	0	1	0	0	0	1	0	0	0	0	0	1	1	0	0	1	1	0	1	0	0	0
BKT3	LAUREL	0.0723906	5.88229	0.267589	133	0	1	1	1	1	1	0	1	1	1	1	1	1	0	0	1	0	0	0	0	1	0	1	1	1	1	0	1	0	0	0	0	1	0	0	1	0	1	0	1	1	1	1	1
BKT5	POWD	0.175751	6.66611	0.245652	107	0	1	0	0	0	1	0	1	0	1	0	1	0	0	1	1	1	0	1	0	1	0	0	1	1	0	1	1	0	0	0	1	1	0	0	0	1	1	0	0	0	1	1	1
BKT7	POWD	0.162763	6.69133	0.241739	105	1	0	0	0	0	1	0	0	0	1	0	0	1	0	1	1	1	0	0	1	1	1	1	1	1	0	0	0	0	0	0	0	1	0	0	0	1	1	0	0	1	1	0	0
BKT9	POWD	0.204415	6.84768	0.214269	119	1	0	1	0	1	1	1	1	1	0	0	1	1	1	1	0	0	0	0	1	1	1	1	1	1	0	0	0	1	1	0	1	0	0	0	0	0	0	0	1	0	1	1	0
DAM1	POWD	0.157952	6.57758	0.23502	132	0	0	1	1	0	1	0	0	0	1	1	0	1	0	0	0	1	1	0	0	0	0	1	1	1	0	1	1	1	1	1	0	1	0	0	1	0	0	0	0	1	1	1	0
MMP1	POWD	0.229577	6.34214	0.147628	57	1	0	1	0	0	1	0	1	1	0	0	1	0	1	0	0	0	1	1	0	0	0	0	1	1	0	0	1	1	1	0	0	0	0	0	0	0	0	0	1	0	1	1	0
MMP2	POWD	0.213964	6.80313	0.301423	135	1	0	0	1	0	1	1	1	1	0	1	1	0	1	1	1	0	1	1	0	0	0	1	1	0	1	0	1	1	1	0	1	0	0	0	1	1	1	0	1	1	1	1	1
[truncated: 210 more columns]
