# Supplementary material for: Stream acidification and reduced aquatic prey availability are associated with dietary shifts in an obligate riparian Neotropical migratory songbird
Source: PeerJ. 2018 Jul 6;6:e5141. doi: 10.7717/peerj.5141 (PMC6037135; doi:10.7717/peerj.5141)
Supplement: Data S2 [file peerj-06-5141-s005.xlsx]

## Sheet: SupplementalDataS2
>denovo989
AGCTTGGGCAGGAATAGTAGGAACTTCATTAAGAATTTTAATTCGAGCAGAACTTGGACATCCAGGTGCATTAATTGGAGATGACCAAATTTATAATGTTATTGTAACAGCTCATGCTTTTATTATAATTTTCTTTATAGTAATACCTATCATAATC
>denovo977
AGCTTGATCAGGCATAGTAGGAACATCTTTAAACTACTTATTCGAGCTGAATTAGGTCAACCAGGTTCACTAATCGGAGATGACCAGATTTATAATGTTATTGTAACAGCTCACGCTTTTGTAATAATTTTCTTTATAGTAGTAATACCCATTATAA
>denovo970
AGCATGAGCTGGAATGGTGGGTACTTCATTAAGAATGCTAATTCGAGCTGAACTAGGACATCCAGGAGCTTTAATTGGAGATGATCAAATTTATAATGTAATTGTTACAGCACATGCCTTTGTAATAATTTTTTTTATAGTAATACCCATTATAATT
>denovo954
AGCTTGGGCAGGAATAGTAGGAACTTCATTAAGAATTTTAATTCGAGCAGAACTTGGACATCCAGGTGCATTAATTGGAGATGACCAAATTTATAATGTTATTGTAACAGCTCATGCTTTTATTATAATTTTTTTTATAGTTATACCAATTATAATT
>denovo946
TATTTGAGCAGGAATAGTAGGAACATCTTTAAGTCTTTTAATTCGAGCTGAATTAGGAAACCCCGGATCTTTAATTGGAGATGATCAAATTTATAATACTATTGTTACAGCACATGCTTTTATTATAATTTTTTTTATAGTTATACCTATTATAATT
>denovo939
TGCATGATCAGGAATGGTCGGAACTTCTCTTAGCTTACTAATCCGAGCCGAATTAGGACAACCTGGGTCATTAATTGGAGATGATCAAATTTATAATGTTATTGTAACAGCTCATGCATTTGTAATAATTTTTTTCATAGTAATACCAATTATAATT
>denovo913
AGCTTGATCCGGCATAATTGGCACTTCTTTGAGTTTACTTATTCGGGCAGAACTAGGACAACCTGGGTCACTTATTGGAGATGATCAAATCTACAATGTCATCGTTACCGCTCACGCCTTTATTATAATTTTCTTCATAGTAATGCCTATTATAATC
>denovo907
GGCTTGGGCAGGAATAGTAGGAACTTCATTAAGAATTTTAATTCGAGCAGAACTTGGACATCCAGGTGCATTAATTGGAGATGATCAAATTTATAATGTTATTGTAACAGCTCATGCATTTATTATAATTTTTTTCATAGTAATACCTATTATAATT
>denovo904
AGCATGAGCTGGAATGGTTGGAACTTCATTAAGAATTTTAATTCGAATAGAATTAGGCCACCCTGGAGCTTTAATTGGAGATGACCAAATTTATAATGTAATTGTAACAGCACACGCATTTGTTATAATTTTTTTTATGGTAATACCAATTATAATT
>denovo890
TATCTGATCCTCTTTAATTGGAACCTCTTTAAGAATAATCATTCGAATTGAATTAAGAACTCCTGGCTCATTCATTAACAATGATCAAATTTATAATTCAATTATTACTATTCATGCATTTATTATAATTTTCTTTATAGTAATGCCTATTATAATC
>denovo864
GGCCTGATCGGGCATGGTCGGTACTTCGCTCAGTTTATTAATTCGAGCTGAGCTTGGACAGCCTGGGTCATTAATTGGAGATGACCAAATTTATAATGTCATTGTCACAGCACATGCCTTCGTTATAATTTTTTTCATGGTCATGCCTATTATAATT
>denovo816
TATTTGAGCTGGTATAGTTGGTACTTCATTAAGATTATTAATTCGAGCTGAATTAGGAAATCCAGGATCTTTAATTGGTGATGATCAAATTTATAACACTATTGTAACTGCACATGCTTTCATTATAATTTTCTTTATAGTTATACCTATTATAATT
>denovo811
AATTTGAGCTGGAATAGTTGGAACTTCATTAAGATTGCTAATTCGAGCTGAATTAGGAAACCCCGGATCTTTAATTGGAGATGATCAAATTTATAATGTAATTGTAACTGCTCATGCATTTATTATAATTTTTTTTATAGTTATACCAATTATAATT
>denovo768
AATATGGGCAGGAATATTAGGGTCATCTTTAAGATGAATCATTCGAATTGAATTAGGTATACCTGGGTCATTTATTAGTGATGATCAAACATATAATGTAGTAGTAACAGCTCATGCATTTATTATAATTTTTTTTATAGTTATACCAATTATAATT
>denovo761
GGCCTGATCAGGGATAGTTGGAACTTCTCTTAGATTACTAATTCGAGCAGAACTCGGACAACCCGGTTCCTTAATTGGAGATGATCAAATTTATAATGTCATTGTCACAGCACATGCCTTCGTTATAATTTTCTTCATGGTTATACCAATTATGATC
>denovo760
GGCTTGAGCCGGAATAGTCGGGACTTCATTAAGTATTTTAATTCGCGCAGAATTAGGACATCCTGGTGCATTAATTGGAGATGATCAAATTTATAATGTCATTGTCACAGCACATGCCTTCGTTATAATTTTCTTCATGGTTATACCAATTATGATC
>denovo721
TGTGTGATCGGCAATAGTAGGGACAGCATTTAGAGTTCTAATTCGATTAGAATTAGGGCAACCAGGAAGATTTATTGGAGACGATCAAATTTATAATGTATTAGTAACGGCACATGCTTTTATTATAATTTTTTTTATAGTAATACCAATTATAATT
>denovo674
AGCTTGATCCGGCATAATTGGCACTTCTTTGAGTTTACTTATTCGGGCAGAACTAGGACAACCTGGGTCACTTATTGGAGATGATCAAATCTACAATGTCATCGTTACCGCTCACGCCTTTATTATAATTTTTTTTATAGTTATACCTATTATAATT
>denovo670
TATATGATCAGGAATGGTAGGAACATCTTTAAGAATTTTAGTACGAACTGAATTAGGAAACCCAGGATCTCTAATTGGTGATGACCAAATTTATAATGTAATTGTTACAGCCCATGCTTTTATTATAATTTTTTTTATAGTTATACCTATTATAATT
>denovo668
AGCTTGAGCTGGTAGAGTAGGCACCGCCTTAAGTATACTTATCCGCACTGAGCTAGGCCAACCTGGCAGGTTTATTGGAAACGATCAAATCTATAATGTAATTGTTACAGCACATGCTTTTATTATAATTTTTTTTATAGTTATACCTATTATAATT
>denovo658
AGCTTGATCCGGAATAGTTGGAACTTCACTAAGTTTACTAATTCGAGCTGAATTGGGCCAACCTGGATCCCTTATTGGAGATGATCAAATTTATAACGTAATCGTCACAGCTCATGCTTTTGTAATAATTTTCTTTATAGTTATGCCTATTATAATT
>denovo641
TGCATGATCAGGAATGGTCGGAACTTCTCTTAGCTTACTAATCCGAGCCGAATTAGGACAACCTGGGTCATTAATTGGAGATGATCAAATTTATAATGTTATTGTAACAGCTCATGCATTTGTAATAATTTTTTTTATAGTTATACCTGTAATAATT
>denovo621
AATTTGAGCTGGAATAGTTGGAACTTCATTAAGATTGCTAATTCGAGCTGAACTAGGTCAGCCAGGTTCATTAATTGGTGATGACCAAATTTATAATGTTATTGTAACAGCTCACGCTTTTGTAATAATTTTCTTCATAGTAATGCCCATTATAATT
>denovo603
GGCATGAGCTGGAATGGTTGGAACTTCATTAAGAGTTTTAATTCGAATAGAATTAGGCCACCCTGGAGCTTTAATTGGAGATGACCAAATTTATAATGTAATTGTAACAGCACACGCATTTGTTATAATTTTTTTTATAGTTATACCTGTAATAATT
>denovo591
AATTTGAGCAGGAATAGTAGGAACTTCACTAAGATTATTAATTCGTGCTGAATTAGGAAACCCCGGATCTTTAATTGGAGATGATCAAATTTATAATACTATTGTTACAGCACATGCTTTTATTATAATTTTTTTTATAGTTATACCTATTATAATT
>denovo562
GGCATGGGCTGGAATAGTAGGAACATCATTAAGAATTTTAATTCGAGCAGAGCTTGGACATCCGGGGGCACTTATTGGGGATGATCAAATTTACAATGTAATTGTAACAGCTCATGCATTTATTATAATTTTCTTTATAGTTATACCTATTATAATT
>denovo529
AGCATGAGCTGGAATGGTTGGAACTTCATTAAGATTATTAATTCGAGCTGAATTAGGAAATCCTGGATCTTTAATTGGAGATGATCAAATTTATAATACTATTGTTACAGCACATGCTTTTATTATAATTTTTTTTATAGTTATACCCATCATAATT
>denovo525
AATTTGAGCTGGAATAGTTGGAACTTCATTAAGATTGCTAATTCGAGCTGAATTAGGAAACCCCGGATCTTTAATTGGAGATGATCAAATTTATAACGTTATTGTAACTGCCCATGCTTTCGTTATAATTTTCTTCATAGTTATACCTATCATAATT
>denovo517
GGCTTGAGCTGGAATAGTGGGAACTTCATTAAGAGTATTAATTCGAGCTGAATTAGGTCATCCGGGGGCATTAATCGGAGATGATCAAATTTATAATGTTATTGTAACAGCTCATGCATTTATTATAATTTTTTTTATAGTAATACCTATTATAATT
>denovo5133
AGCTTGGGCAGGAATAGTAGGAACTTCATTAAGAATTTTAATTCGAGCAGAACTTGGACATCCAGGTGCATTAATTGGAGATGACCAAATTTATAATGTTATTGTAACAGCTCATGCATTTGTAATAATTTTCTTTATAGTAATACCTATTATAATT
>denovo5075
AATTTGAGCTGGAATAGTAGGAACATCTTTAAGACTACTTATTCGAGCTGAACTAGGTCAGCCAGGTTCACTAATTGGTGATGACCAAATTTATAATGTTATTGTAACAGCTCACGCTTTTGTAATAATTTTCTTCATAGTAATGCCCATTATAATT
>denovo5072
GGCATGGGCTGGAATAGTATGAACACCATTAAGAATTTTAATTCGAGCAGAGCTTGGACATCCGGGGGCACTTATTGGGGATGACCGAATTTATAATGTAATTGTAACAGCTCATGCATTTATTATAATTTTCTTTATAGTTATACCTATTATAATT
>denovo5058
TATTTGAGCTGGAATAGTTGGAACTTCATTAAGATTATTAATTCGAGCTGAATTAGGAAATCCTGGATCTTTAATTGGAGATGATCAAATTTATAATACTATTGTAACTGCACATGCTTTCATTATAATTTTCTTTATAGTTATACCTATTATAATT
>denovo5056
TGCATGATCAGGAATGGTCGGAACTTCTCTTAGCTTACTAATCCGAGCCGAATTAGGACAACCTGGGTCATTAATTGGAGATGATCAAATTTATAATGTAATTGTTACAGCTCATGCTTTTATTATAATTTTTTTCATAGTAATACCAATTATAATT
>denovo5033
AGCTTGATCAGGCATAGTAGGAACATCTTTAAGACTACTTATTCGAGCTGAACTAGGTCAGCCAGGTTCATTAATTGGTGATGACCAAATTTATAATGTTATTGTAACAGCTCACGCTTTTGTAATAATTTTCTTCATAGTAATGCCCATTATAATT
>denovo5023
GGCTTGATCAGGGATAGTAGGTACATCGTTAAGCTTACTCATCCGGGCTGAATTGGGTCAACCAGGGTCTCTCATTGGTGATGATCAAATCTATAATGTTATTGTAACAGCTCATGCTTTCATTATGATTTTCTTCATGGTTATGCCTATTATGATT
>denovo5021
AGCTTGATCCGGAATAATTGGAACCTCTTTAAGAATTTTAATTCGAGCCGAACTTGGACACCCGGGAGCTTTAATTGGAGATGATCAAATTTATAATGTAATTGTAACAGCTCATGCATTTATTATAATTTTTTTTATAGTTATACCTATTATAATT
>denovo5008
GGCATGGGCTGGAATAGTAGGAACATCATTAAGAATTTTAATTCGAGCAGAGCTTGGACATCCGGGGGCACTTATTGGGGATGACCAAATTTATAATGTAATTGTAACAGCTCATGCATTTATTATAATTTTCTTCATAGTAATGCCCATTATAATT
>denovo499
GGCCTGATCGGGGATAATTGGGACATCTTTAAGTTTACTAATTCGAGCTGAGCTTGGACAACCGGGGTCCCTAATTGGTGATGATCAAATTTATAATGTTATTGTGACAGCTCACGCCTTTATTATAATTTTCTTTATAGTAATACCAATCATAATT
>denovo4979
AATTTGAGCAGGAATAGTAGGAACTTCATTAAGATTATTAATCCGAGCAGAATTAGGAAACCCTGGATCTTTAATCGGGGATGATCAAATTTATAACACTATTGTAACTGCTCATGCTTTTATTATAATTTTTTTTATGGTAATACCAATTATAATT
>denovo4966
GGCCTGATCAGGGATAGTTGGAACTTCTCTTAGATTACTAATTCGAGCAGAACTCGGACAACCCGGTTCCTTAATTGGAGATGATCAAATTTATAATGTTATTGTAACTGCCCATGCTTTCGTTATAATTTTCTTCATGGTTATACCAATTATGATC
>denovo4931
GGCCTGATCGGGCATGGTCGGTACTTCGCTCAGTTTATTAATTCGAGCTGAGCTTGGACAGCCTGGGTCATTAATTGGAGATGATCAAATTTATAATGTTATTGTAACTGCCCATGCTTTCGTTATAATTTTCTTCATAGTTATGCCTATTATAATT
>denovo4920
TATTTGAGCTGGAATAGTTGGAACTTCATTAAGATTATTAATTCGAGCTGAATTAGGAAATCCTGGATCTTTAATTGGAGATGATCAAATTTATAACACTATTGTTACAGCTCATGCTTTTATTATAATTTTCTTTATAGTAATACCTATTATAATT
>denovo4893
AGCTTGATCAGGAATGGTCGGGACTTCATTAAGTTTATTAATCCGAGCAGAACTTGGGCAACCTGGTTCATTAATTGGGGATGACCAAATTTATAATGTCATTGTAACAGCCCATGCTTTTATTATAATTTTCTTTATAGTTATGCCTATCATAATT
>denovo4853
GGCTTGAGCAGGAATAGTGGGAACTTCTTTAAGTTTACTTATTCGTGCAGAATTGGGACAACCTGGATCCCTCATTGGAGATGACCAAATTTATAATGTAATTGTTACAGCACATGCGTTTGTGATAATTTTTTTTATGGTAATGCCTATTATAATT
>denovo4828
CACTTGGGCTGGAATAGTGGGGACTTCATTAAGGATAATTATTCGGGTTGAGTTAGGTCAGGTAGGTAGATTGATTGGGGATGACCAGATTTATAATGTAGTAGTAACAGCCCATGCTTTTGTTATAATTTTTTTTATAGTTATACCTATTATGATT
>denovo4761
AGCTTGAGCTGGAATAGTTGGAACTTCATTAAGTTTATTAATCCGAGCAGAACTTGGGCAACCTGGTTCATTAATTGGGGATGACCAAATTTATAATGTCATTGTAACAGCCCATGCTTTTATTATAATTTTCTTTATAGTTATGCCTATCATAATT
>denovo4741
TGCTTGATCAGGAATAGTGGGAACTTCATTAAGTTTATTAATTCGAGCTGAATTAGGCCAACCTGGGTCTTTAATTGGTGACGATCAAATTTATAATGTTATTGTAACTGCTCATGCTTTCGTTATAATTTTTTTCATGGTCATGCCTATTATAATT
>denovo4726
GGCTTGATCCGGCATAATTGGGACTTCTTTAAGTCTCCTTATTCGAGCTGAGTTAGGGCAGCCTGGGTCCCTTATTGGAGATGACCAAATCTATAATGTTATCGTAACTGCTCACGCCTTTATTATAATCTTCTTTATGGTAATGCCCATTATAATT
>denovo4677
GGCTTGGGCAGGAATAATCGGTACCTCTTTAAGACTTTTAATTCGGGCCGAATTAGGTCAACCCGGGTCTTTAATTGGAGACGACCAAATTTATAATGTTATCGTTACTGCGCACGCATTTATTATAATTTTCTTCATAGTAATGCCCATTATGATT
>denovo4668
TGCTTGGTCCGGTATAGTCGGAACCTCACTCAGACTACTTATTCGTGCTGAACTTGGTCAACCCGGTTCACTAATTGGGGACGACCAAATTTATAATGTCATTGTAACTGCTCATGCATTTATTATGATTTTCTTTATAGTTATGCCTATTATAATC
>denovo466
AATTTGAGCTGGAATAGTTGGAACTTCATTAAGATTGCTAATTCGAGCTGAATTAGGAAACCCCGGATCTTTAATTGGAGATGATCAAATCTATAATGTCATCGTAACGGCTCACGCCTTTGTAATAATTTTCTTCATAGTAATGCCGATTATAATT
>denovo4657
AGCTTGAGCTGGTAGAGTAGGCACCGCCTTAAGTATACTTATCCGCACTGAGCTAGGCCAACCTGGCAGGTTTATTGGAAACGATCAAATCTATAATGTAATTGTTACAGCCCATGCTTTTGTTATAATTTTTTTTATGGTAATACCAATTATAATT
>denovo4598
GGCTTGATCCGGCATAATTGGGACTTCTTTAAGTCTCCTTATTCGAGCTGAGTTAGGGCAGCCTGGGTCCCTTATTGGAGATGACCAAATCTATAATGTCATCGTAACGGCTCACGCCTTTGTAATAATTTTCTTCATAGTAATGCCGATTATAATT
>denovo4575
GGTATGGGCAGGAATAGTAGGAACATCATTAAGAATTTTAATTCGAGCAGAGCTTGGACATCCGGGGGCACTTATTGTGGATGACCAAATTTATAATGTAATTGTAACAGCTCATGCATTTATTATAATTTTCTTTATAGTTATACCTATTATAATT
>denovo455
AACATGAGCAGGAATAGTAGGAACATCTTTAAGAATTCTAATTCGAGCAGAATTAGGTCATCCTGGAGCATTAATTGGTGATGATCAAATTTATAATGTAATTGTTACTGCTCATGCTTTTGTAATAATTTTTTTTATAGTTATACCAATTATAATT
>denovo4546
AATATGGGCAGGAATATTAGGCTCATCTTTAAGATGGATTATTCGAATTGAATTAGGTATACCTGGATCATTTATTGGTGATGATCAAACATATAATGTAGTAGTAACAGCCCACGCATTTATCATAATTTTTTTTATAGTTATACCAATTATAATT
>denovo4518
GGCTTGAGCCGGAATAGTCGGGACTTCATTAAGTATTTTAATTCGCGCAGAATTAGGACAACCTGGGTCATTAATTGGAGATGATCAAATTTATAATGTTATTGTAACAGCTCATGCATTTGTAATAATTTTTTTTATAGTTATACCTGTAATAATT
>denovo4484
AACATGAGCTGGAATAGTAGGGACATCTTTAAGAATCTTAATTCGTGCAGAACTTGGACACCCAGGAGCACTAATTGGAGATGACCAAATTTATAATGTAATTGTTACAGCACATGCTTTTGTTATAATTTTCTTTATAGTAATACCAATTATAATT
>denovo4482
AATTTGAGCTGGAATAGTTGGAACTTCATTAAGATTGCTAATTCGAGCTGAATTAGGAAACCCCGGATCTTTAATTGGAGATGATCAAATTTATAATGTAATTGTAACAGCACATGCTTTTGTAATAATTTTCTTTATAGTAATACCTATTATAATT
>denovo4406
TATTTGAGCTGGAATAGTTGGAACTTCATTAAGATTATTAATTCGAGCTGAATTAGGAAATCCTGGATCTTTAATTGGAGATGATCAAATTTATAATACTATTGTTACAGCACATGCTTTTATTATAATTTTCTTCATAGTAATGCCTATTATAATC
>denovo4376
AATTTGAGCGGGAATAGTCGGCTCTTCTCTTAGAATAATTATTCGTACAGAATTGGGAATACCAGGATCTTTAATTGGTAATGATCAAATTTATAATGTTGTAGTAACAGCTCATGCATTTATTATAATTTTTTTCATGGTAATACCTATTATAATT
>denovo4341
AATTTGAGCTGGAATAGTAGGAACATCTTTAAGATTACTAATTCGAGCAGAATTAGGTACTCCAGGATCATTAATTGGAGATGATCAAATTTATAATACTATTGTAACCGCTCATGCTTTTATTATAATTTTCTTTATAGTAATGCCAATTATAATT
>denovo4339
AGCATGATCAGGTATAATTGGAGCAAGCTTAAGAACCTTAATCCGTCTTGAATTAGGACAACCGGGTTCTTTAATTGGGAATGATCAAATTTACAATACAATTGTTACCGCACATGCATTCATTATAATTTTTTTTATAGTTATACCTATAATAATT
>denovo4337
AATTTGAGCTGGAATAGTTGGAACTTCATTAAGATTGCTAATTCGAGCTGAATTAGGAAACCCCGGATCTTTAATTGGAGATGATCAAATCTACAATGTCATCGTTACCGCTCACGCCTTTATTATAATTTTCTTCATAGTAATGCCTATTATAATC
>denovo4328
TGCTTGATCAGGTATAGTTGGAACATCACTTAGTTTATTAATTCGGGCTGAATTAGGGCAACCTGGTTCATTAATTGGAGATGATCAAATTTATAATGTTATTGTAACAGCTCATGCATTTGTAATAATTTTTTTTATAGTAATACCTGTAATAATT
>denovo4318
AATTTGAGCTGGAATAGTAGGAACATCATTAAGAATTTTAATTCGAGCAGAGCTTGGACATCCGGGGGCACTTATTGGGGATGATCAAATTTACAATGTAATTGTAACAGCTCATGCATTTATTATAATTTTCTTTATAGTTATACCTATTATAATT
>denovo4315
GGCCTGATCAGGAATAGTAGGAACTTCCTTAAGCTTACTAATCCGGGCTGAACTGGGTCAACCAGGATCATTAATTGGTGATGACCAAATCTATAATGTAATTGTAACAGCCCATGCTTTCATTATAATTTTCTTCATGGTTATGCCTATTATAATT
>denovo4266
AGCATGATCCGGAATAATCGGTACATCTCTTAGCCTTTTAATTCGAGCAGAACTAGGAAATCCTGGATCTTTAATTGGTGATGATCAAATTTATAATGTTATTGTAACAGCTCATGCATTTATTATAATTTTTTTCATAGTAATACCTATTATAATT
>denovo4228
GGCTTGAGCTGGAATAGTGGGAACTTCATTAAGAGTATTAATTCGAGCTGAATTAGGAAATCCTGGATCTTTAATTGGAGATGATCAAATTTATAATACTATTGTTACAGCACATGCTTTTATTATAATTTTTTTTATAGTTATACCCATCATAATT
>denovo4212
GGCTTGAGCCGGAATAGTCGGGACTTCATTAAGTATTTTAATTCGCGCAGAATTAGGACATCCTGGTGCATTAATTGGAGATGATCAAATTTATAATGTTATTGTAACTGCTCATGCTTTTGTAATAATTTTTTTTATAGTTATACCTATTATAATT
>denovo421
TATTTGAGCTGGTATAATTGGTACATCACTAAGATTATTAATTCGAGCTGAATTAGGAAACCCAGGATCTTTAATTGGTGATGATCAAATTTATAATACTATTGTTACAGCACATGCTTTTATTATAATTTTTTTTATAGTTATACCTATTATAATT
>denovo4182
GGCCTGATCAGGAATAGTTGGGACTCCTCTTAGATTACTAATTCGAGCAGAACTCGGACAACCCGGTTCCTTAATTGGAGATGATCAAATTTATAATGTTATTGTAACTGCCCATGCTTTCGTTATAATTTTCTTCATAGTTATGCCTATTATAATT
>denovo4175
AGCTTGATCAGGGATAGTAGGAACTTCTTTAAGCTTATTGATTCGAGCTGAATTAGGGCAACCAGGAGCTTTAATTGGTGATGATCAGATTTATAATGTAATTGTTACAGCTCATGCTTTCATCATAATTTTCTTTATAGTAATGCCCATTTTAATT
>denovo4164
TGCCTGAGCAGGTATAGTTGGAACTTCTTTAAGCTTACTAATCCGAGCAGAATTAGGACAACCCGGATCTCTTATTGGAGATGATCAAATTTATAATGTTATTGTAACGGCCCATGCATTTGTAATAATTTTTTTTATGGTGATACCTATCATGATT
>denovo4162
TGCATGATCAGGAATGGTCGGAACTTCTCTTAGCTTACTAATCCGAGCCGAATTAGGACAACCTGGGTCATTAATTGGAGATGATCAAATTTATAATGTTATTGTAACAGCTCATGCATTTATTATAATTTTCTTTATAGTTATACCTATTATAATT
>denovo4155
AATTTGATCTGGAATAGTAGGAACTTCATTAAGATTATTAATTCGAGCTGAATTAGGAAATCCTGGATCTTTAATTGGAGATGATCAAATTTATAATACTATTGTTACAGCACATGCTTTTATTATAATTTTTTTTATAGTTATACCTATTATAATT
>denovo4154
TGCATGAGCTGGCATAGTAGGGACTTCTTTGAGTCTTCTTATTCGTGCTGAACTCGGCCAACCCGGCTCACTCATTGGAGATGATCAAATCTATAATGTCATCGTAACGGCTCACGCCTTTGTAATAATTTTCTTCATAGTAATGCCGATTATAATT
>denovo4131
GGCTTGGGCAGGAATAGTAGGAACTTCATTAAGAATTTTAATTCGAGCAGAACTTGGACATCCAGGTGCATTAATTGGAGATGATCAAATTTATAATGTTATTGTTACTGCTCATGCTTTTATTATAATTTTTTTTATAGTAATACCAATCATAATT
>denovo4127
TGCTTGATCTGGTATAGTTGGAACTTCTCTCAGTTTATTAATTCGAGCTGAATTAGGTCAACCCGGGTCTCTTATTGGCGATGATCAAATTTATAATGTAATCGTTACAGCTCACGCTTTTGTCATAATTTTCTTTATAGTAATGCCCATCATAATT
>denovo4115
TATTTGAGCTGGAATAGTTGGAACTTCATTAAGATTATTAATTCGAGCAGAGCTTGGACATCCGGGGGCACTTATTGGGGATGATCAAATTTACAATGTAATTGTAACAGCTCATGCATTTATTATAATTTTCTTTATAGTTATACCTATTATAATT
>denovo4073
AGCTTGAGCTGGTAGAGTAGGCACCGCCTTAAGTATACTTATCCGCACTGAGCTAGGCCAACCTGGCAGGTTTATTGGAAACGATCAAATCTATAATGTAATTGTTACAGCCCATGCTTTTGTTATAATTTTCTTTATAGTTATACCTGTAATAATT
>denovo4028
AGCTTGATCAGGCATAGTAGGAACATCTTTAAGACTACTTATTCGAGCTGAACTAGGTCAGCCAGGTTCATTAATTGGTGATGACCAAATTTATAATGTAATTGTAACAGCTCATGCATTTATTATAATTTTCTTTATAGTTATACCTATTATAATT
>denovo4017
AGCATGAGCTGGTATAGTAGGTACGGCTTTAAGTGTCCTAATTCGTGTAGAATTAGGACAACCTGGATCTCTGATTGGAGATGACCAAATTTATAATGTAATTGTTACTGCTCACGCTTTTGTTATGATTTTTTTTATAGTAATACCTGTTATAATT
>denovo4015
AGCATGAGCTGGAATAATTGGTACTTCATTAAGTATCTTAATTCGAGCTGAATTAGGACACCCTGGATCATTAATTGGGGATGACCAAATTTATAATGTAATTGTAACAGCACATGCTTTTGTAATAATTTTCTTTATAGTAATACCTATTATAATT
>denovo3941
AGCTTGATCAGGCATAGTAGGAACATCATTAAGAATTTTAATTCGAGCAGAGCTTGGACATCCGGGGGCACTTATTGGGGATGATCAAATTTACAATGTAATTGTAACAGCTCATGCATTTATTATAATTTTCTTTATAGTTATACCTATTATAATT
>denovo3928
AATTTGAGCTGGAATAGTTGGAACTTCATTAAGATTGCTAATTCGAGCTGAATTAGGAAATCCAGGATCTTTAATTGGTGATGATCAAATTTATAACACTATTGTAACTGCACATGCTTTCATTATAATTTTCTTTATAGTTATACCTATTATAATT
>denovo3921
TGCATGATCAGGAATGGTCGGAACTTCTCTTAGCTTACTAATCCGAGCCGAATTAGGACAACCTGGGTCATTAATTGGTGATGATCAAATTTATAATGTTATTGTAACAGCTCATGCTTTTGTTATAATTTTTTTTATAGTTATACCTATTTTAATT
>denovo3912
GGCTTGAGCAGGAATAGTAGGAACTTCTTTAAGACTGCTTATTCGAGCTGAACTAGGTCAGCCAGGTTCATTAATTGGTGATGACCAAATTTATAATGTTATTGTAACAGCTCACGCTTTTGTAATAATTTTCTTCATAGTAATGCCCATTATAATT
>denovo3893
GGCTTGAGCAGGAATAGTAGGAACATCATTAAGATTATTAATTCGTGCTGAATTAGGAAATCCAGGATCTTTAATTGGTGATGATCAAATTTACAATACTATTGTTACGGCTCATGCTTTTATTATAATTTTTTTTATAGTTATACCTATTATAATT
>denovo3881
GGCTTGAGCCGGAATAGTCGGGACTTCATTAAGATTGCTAATTCGAGCTGAATTAGGAAACCCCGGATCTTTAATTGGAGATGATCAAATTTATAATACTATTGTTACAGCACATGCTTTTATTATAATTTTTTTTATAGTTATACCTATTATAATT
>denovo3858
ATCTTGGGCTGGAATAGTCGGGACTTCACTAAGTATATTAATTCGAGCAGAATTAGGTCATCCCGGTGCTTTAATTGGAGATGATCAAATTTATAATGTAATTGTAACAGCACATGCTTTTGTAATAATTTTCTTTATAGTAATGCCTATTATAATT
>denovo3776
TGCTTGAGCAGGAATAGTAGGAACTTCCCTTAGTTTATTAATTCGAGCCGAACTTGGACAACCCGGATTTTTAATTGGTGATGACCAAATTTACAATGTAATTGTTACTGCCCACGCCTTCGTAATAATCTTCTTTATAGTTATACCTATTATAATT
>denovo3766
AATTTGAGCTGGAATAGTTGGAACTTCATTAAGATTGCTAATTCGAGCTGAATTAGGAAATCCTGGATCATTAATTGGAGATGATCAAATTTATAATACTATTGTTACAGCCCATGCTTTTATTATAATTTTTTTTATAGTAATACCTATTATAATT
>denovo3757
AATTTGAGCAGGAATAGTAGGAACATCTTTAAGACTTTTAATTCGAGCTGAATTAGGTAATCCAGGATCTCTAATTGGAGATGACCAAATTTATAATACCATTGTAACAGCTCATGCTTTTATTATAATTTTTTTCATAGTTATACCTATTATAATT
>denovo3738
GGCATGAGCTGGAATGGTTGGAACTTCGCTAAGAGTTTTAATTCGAATAGAATTAGGCCATCCTGGAGCTTTAATTGGAGATGACCAAATTTATAATGTAATTGTAACAGCACACGCATTTGTTATAATTTTTTTTATAGTAATACCAATTATAATT
>denovo3733
GGCATGGGCTGGAATAGTAGGAACATCATTAAGAATTTTAATTCGAGCAGAGCTTGGACATCCGGGGGCACTTATTGGGGATGACCAAATTTATAATGTTATTGTAACAGCTCATGCATTTGTAATAATTTTCTTTATAGTAATACCTATTATAATT
>denovo3728
AATTTGAGCTGGAATAGTTGGAACTTCATTAAGATTGCTAATTCGAGCTGAATTAGGAAACCCCGGATCTTTAATTGGAGATGATCAAATTTATAATACTATTGTTACAGCACATGCTTTCGTTATAATTTTCTTCATAGTTATACCTATCATAATT
>denovo3723
GGCCTGATCAGGAATAGTGGGAACTTCATTAAGATTGCTAATTCGAGCTGAATTAGGAAACCCCGGATCTTTAATTGGAGATGATCAAATTTATAATACTATTGTTACAGCACATGCTTTTATTATAATTTTTTTTATAGTTATACCTATTATAATT
>denovo3698
AGCATGATCCGGAATAATCGGTACATCTCTTAGCCTTTTAATTCGAGCAGAACTAGGAAATCCTGGATCTTTAATTGGTGATGATCAAATTTATAATGTTATTGTAACAGCTCATGCTTTTGTTATAATTTTTTTTATAGTAATACCAATCATAATT
>denovo3679
AATCTGAGCAGGAATAATTGGAACTTCTTTAAGAATAATTATTCGAACTGAACTAGGTACTACCGAATCATTAATTAAAAACGATCAAATTTATAATGTTTTAGTAACAGCCCATGCCTTTATTATAATTTTCTTTATGGTAATACCAATTATAATT
>denovo3651
AGCTTGAGCCGGAATAGTCGGTACATCATTAAGTCTATTAATTCGAGCAGAATTAGGTCATCCTGGTGCATTAATTGGAGATGATCAAATTTATAATGTAATTGTTACTGCCCATGCATTTGTAATGATTTTTTTTATAGTAATACCAATTATAATT
>denovo3624
GGCTTGAGCAGGAATAGTAGGAACTTCTTTAAGAATTTTAATTCGAGCAGAATTAGGGCACCCTGGAGCATTAATTGGTGACGATCAAATTTATAATGTAATTGTTACAGCTCATGCATTTATTATAATTTTTTTTATAGTTATACCTATTATAATT
>denovo3614
TGCTTGATCAGGAATAGTAGGAACGTCTTTAAGTTTATTAATTCGTGCGGAGCTAGGTAATCCTGGTTCATTAATTGGTGATGATCAAATTTATAATGTAATTGTGACTGCTCACGCATTTATTATGATTTTTTTTATAGTGATACCTATTATGATT
>denovo3593
AATTTGAGCAGGAATAGTAGGAACATCATTAAGATTATTAATTCGTGCTGAATTAGGAAATCCAGGATCTTTAATTGGTGATGATCAAATTTATAATACTATTGTTACAGCTCATGCTTTTATTATAATTTTTTTTATAGTTATACCTATTATAATT
>denovo3569
TGCTTGATCTGGAATAGTTGGAACCTCGCTCAGTCTTTTAATTCGGGCTGAATTAGGCCAACCTGGATCTTTAATTGGTGACGATCAAATCTATAATGTGATCGTCACGGCCCACGCTTTTGTAATAATTTTCTTTATAGTTATGCCCATTATAATT
>denovo355
GGCATGAGCTGGAATGGTTGGAACTTCATTAAGATTGCTAATTCGAGCTGAATTAGGAAACCCCGGATCTTTAATTGGAGATGATCAAATTTATAATACTATTGTTACAGCACATGCTTTTATTATAATTTTTTTTATAGTTATACCTATTATAATT
>denovo3540
AGCATGAGCTGGAATAGTGGGAACTTCTCTAAGAATACTAATTCGTGCAGAACTGGGTCATCCGGGAGCATTAATTGGAGACGATCAAATCTATAATGTAATTGTAACTGCTCATGCATTTGTAATGATTTTTTTTATAGTTATACCTATTATAATC
>denovo3529
AATTTGAGCTGGAATAGTTGGAACTTCATTAAGATTGCTAATTCGAGCTGAATTAGGAAACCCCGGATCTTTAATTGGAGATGACCAAATTTATAATACCATTGTAACAGCTCATGCTTTTATTATAATTTTTTTCATAGTTATACCTATTATAATT
>denovo3498
ATTCTGATCAGGAATACTTGGATTATCTTTTAGAATATTAATTCGAACAGAACTTGGAATACCAGGATCTATAATTGGTGATGATCAAGTTTATAATGTAATTGTAACCTCTCATGCATTTTTAATAATTTTTTTTATAGTAATACCTATTATAATT
>denovo3494
GGCATGATCAGGAATAGTGGGAACATCTTTAAGACTACTTATTCGAGCTGAACTAGGTCAACCAGGTTCATTAATTGGTGATGACCAAATTTATAATGTTATTGTAACAGCTCACGCTTTTGTAATAATTTTCTTCATAGTAATGCCCATTATAATT
>denovo3459
TGCATGAGCTGGCATAGTAGGGACTTCTTTGAGTCTTCTTATTCGTGCTGAACTCGGCCAACCCGGCTCACTCATTGGAGATGATCAAATTTATAATGTTATTGTAACAGCTCATGCATTTGTAATAATTTTTTTTATAGTTATACCTGTAATAATT
>denovo3442
AATTTGAGCAGGTATAATTGGAACTTCATTAAGATTACTAATTCGAGCTGAATTAGGAACCCCCGGATCTTTAATTGGAGATGACCAAATTTATAATACTATTGTTACAGCTCATGCTTTTATTATAATTTTCTTTATAGTTATACCTATTATAATT
>denovo3383
AATATGAGCAGGAATTTTAGGATTATCTATAAGAATAATTATTCGATTAGAATTGGGAAATCCAGGTTCAATAATTGGGAATGATCAAATTTATAATTCTATTGTAACAACTCATGCATTTACAATAATTTTTTTTTTTGTTATACCTGTAATAATA
>denovo3377
GGCTTGAGCTGGAATAATTGGAACATCACTAAGTATTTTAATTCGTGCTGAACTAGGACACCCAGGAGCTTTAATTGGTGATGATCAAATTTATAATGTAATCGTTACTGCTCATGCATTCGTTATAATTTTCTTTATAGTTATACCTATTATAATT
>denovo3332
AGTATGGTCAGCTATAATTGGAACTGCAATAAGAGTATTAATTCGAATAGAATTGGGACATACTGGAAGTTTATTAGGAGATGATCATTTATATAATGTAATAGTTACTGCTCATGCTTTTGTTATAATTTTTTTTATAGTTATACCTATTTTAATT
>denovo3326
TATTTGAGCTGGAATAGTTGGAACTTCATTAAGATTATTAATTCGAGCTGAATTAGGAAATCCTGGATCTTTAATTGGAGATGATCAAATTTATAATGTTATTGTAACTGCTCATGCTTTTGTAATAATTTTTTTTATAGTAATACCTATTATAATT
>denovo3324
AGCTTGAGCTGGTAGAGTAGGCACCGCCTTAAGTATACTTATCCGCACTGAGCTAGGCCAACCTGGCAGGTTTATTGGAAACGATCAAATCTATAATGTAATTGTTACAGCCCATGCTTTTGTTATAATTTTCTTTCTAGTGATGCCTGTGATAATC
>denovo3323
TGCTTGAGCAGGAATAGTTGGAACTTCATTAAGATTACTAATTCGAGCTGAATTAGGAAATCCTGGATCTTTAATTGGAGATGATCAAATTTATAATACTATTGTTACAGCACATGCTTTTATTATAATTTTTTTTATAGTTATACCTATTATAATT
>denovo3283
TGCTTGGTCCGGTATAGTCGGAACCTCACTCAGACTACTTATTCGTGCTGAACTTGGTCAACCCGGTTCACTAATTGGGGACGACCAAATTTATAATGTCATTGTAACTGCTCATGCATTTATTATAATTTTTTTTATAGTAATACCTATTATAATT
>denovo325
AATTTGAGCTGGGATAGTAGGATCCTCTCTAAGAATGATTATTCGTACTGAATTAGGAGCCCCTGGATCACTAATTGGAAATGATCAAATTTATAACGTAGTAGTAACTGCTCACGCCTTTGTTATAATTTTTTTCATAGTTATACCTATTATAATC
>denovo3240
TGCCTGATCTGGAATGGTTGGTACTTCATTGAGTCTATTAATTCGGGCAGAACTTGGTAATCCCGGGTCATTAATTGGGGATGACCAAATTTACAACGTTATTGTTACTGCCCATGCCTTTATCATGATTTTTTTTATAGTGATGCCTATTATAATT
>denovo3220
AGCTTGATCAGGCATAGTAGGAACATCTTTAAGACTACTTATTCGAGCTGAACTAGGTCAGCCAGGTTCACTAATCGGAGATGACCAGATTTATAATGTTATTGTAACAGCTCACGCTTTTGTAATAATTTTCTTTATAGTAATACCCATTATAATT
>denovo3216
AATTTGAGCTGGAATAGTTGGAACTTCATTAAGATTGCTAATTCGAGCTGAATTAGGAAACCCCGGATCTTTAATTGGAGATGATCAAATTTATAATACTATTGTTACAGCACATGCTTTTATTATAATTTTCTTCATAGTAATGCCTATTATAATC
>denovo3202
TGCTTGAGCTGGAATAATTGGTACTTCTTTAAGAATTCTTATTCGAGCTGAATTAGGGCATCCAGGAGCTTTAATTGGCGACGATCAAATTTATAATGTAATTGTAACTGCTCATGCATTTATTATAATTTTTTTTATAGTTATACCAATTATAATT
>denovo3190
AATTTGAGCTGGAATAGTTGGAACTTCATTAAGTATTTTAATTCGCGCAGAATTAGGACATCCTGGTGCATTAATTGGAGATGATCAAATTTATAATGTTATTGTAACTGCTCATGCTTTTGTAATAATTTTTTTTATAGTTATACCTATTATAATT
>denovo3185
AATTTGAGCTGGAATAGTTGGAACTTCATTAAGATTGCTAATTCGAGCTGAATTAGGAAACCCCGGATCTTTAATTGGAGATGATCAAATTTATAATACTATTGTAACTGCTCATGCTTTTGTAATAATTTTTTTTATAGTTATACCTATTATAATT
>denovo3178
ATTTTGATCAGGTATATTAGGAATATCATTCAGAATACTTATTCGAACAGAACTAGGTATACCTGGAATAATAATTGGTGATAATCAAATTTATAACGTAATTGTAACATCACATGCATTTTTAATAATTTTTTTTATAGTTATACCTATTATAATT
>denovo3170
TGCATGATCAGGAATGGTCGGAACTTCTCTTAGCTTACTAATCCGAGCCGAATTAGGACAACCTGGGTCATTAATTGGAGATGATCAAATTTATAATACTATTGTTACAGCACATGCTTTTATTATAATTTTTTTTATAGTTATACCCATCATAATT
>denovo3129
AGCATGATCTGGGATAGTTGGAACTTCTTTAAGACTTTTAATTCGAGCTGAACTCGGTCAACCTGGATCCCTCATTGGTGATGATCAAATTTATAATGTTATTGTAACTGCCCACGCTTTCGTTATAATTTTCTTCATAGTTATACCTATTATAATT
>denovo3117
AGCTTGAGCTGGTAGAGTAGGCACCGCCTTAAGTATACTTATCCGCACTGAGCTAGGCCAACCTGGCAGGTTTATTGGAAACGATCAAATCTATAATGTAATTGTTACAGCCCATGCTTTTGTTATAATTTTCTTCATAGTAATGCCTATTATAATC
>denovo3109
TATTTGAGCTGGAATAGTTGGAACTCCATTAAGATTATTAATTCGAGCTGAATTAGGAAATCCTGGATCTTTAATTGGAGATGATCAAATTTATAATACTATTGTTACAGCTCATGCTTTCATTATAATTTTTTTTATAGTTATACCTATTATAATT
>denovo3090
AGCTTGAGCCGGAATAGTAGGAACATCATTAAGAATTTTAATTCGAGCAGAGCTTGGACATCCGGGGGCACTTATTGGGGATGACCAAATTTATAATGTAATTGTAACAGCTCATGCATTTATTATAATTTTCTTTATAGTTATACCTATTATAATT
>denovo3089
AGCATGAGCTGGAATAGTGGGAACTTCTCTAAGAATACTAATTCGTGCAGAACTGGGTCATCCGGGAGCATTAATTGGTGATGACCAAATTTATAATGTTATTGTAACAGCTCACGCTTTTGTAATAATTTTCTTCATAGTAATGCCCATTATAATT
>denovo3066
AATTTGAGCAGGAATAGTGGGAACATCTTTAAGACTATTAATTCGTGCTGAATTAGGAAACCCTGGATCTTTAATTGGAGATGACCAAATTTATAACACTATTGTCACAGCTCATGCTTTTATTATAATTTTTTTTATAGTTATACCTATTATAATT
>denovo3063
TGCTTGAGCAGGAATAGTCGGAACTTCATTAAGAATTATTATTCGTCTAGAATTAGGTCATCCTGGAGCTTTAATTGGCGATGATCAAATTTATAATGTTATTGTAACTGCTCATGCTTTTGTAATAATTTTTTTTATAGTAATACCTATTATAATT
>denovo3023
GGCATGGGCAGGAATAGTAGGAACATCATTAAGAATTTTAATTCGAGCAGAGCTTGGACATCCGGGGGCACTTATTGGGGATGATCAAATTTATAATGTTATTGTAACTGCTCATGCTTTTGTAATAATTTTTTTTATAGTTATACCTATTATAATT
>denovo3017
GGCCTGATCAGGAATAGTGGGAACTTCTCTTAGATTATTGATTCGAGCAGAACTTGGACAACCCGGTTCCTTAATTGGAGATGATCAAATTTATAACGTTATTGTAACTGCCCATGCTTTCGTTATAATTTTCTTCATAGTTATACCTATCATAATT
>denovo3011
TGCATGATCAGGCATAGTAGGAACATCTTTAAGACTACTTATTCGAGCTGAACTAGGTCAGCCAGGTTCATTAATTGGTGATGACCAAATTTATAATGTTATTGTAACAGCTCACGCTTTTGTAATAATTTTCTTTATAGTTATACCTATTATAATT
>denovo3008
GGCATGGGCTGGAATAGTAGGAACATCATTAAGAATTTTAATTCGAGCAGAGCTTGGACATCCGGGGGCACTTATTGGGGATGATCAAATTTATAATACTATTGTTACAGCTCATGCTTTCATTATAATTTTTTTTATAGTTATACCTATTATAATT
>denovo30
AGCTTGATCAGGCATAGTAGGAACATCTTTAAGACTACTTATTCGAGCTGAACTAGGTCAGCCAGGTTCATTAATTGGTGATGACCAAATTTATAATGTAATTGTAACAGCACACGCATTTGTTATAATTTTTTTTATAGTAATACCAATTATAATT
>denovo2975
TATTTGATCTGGTATAGTAGGAACTTCATTAAGATTATTAATTCGAGCTGAATTAGGAAATCCTGGATCATTAATTGGAGATGATCAAATTTATAATACTATTGTTACAGCCCATGCTTTTATTATAATTTTTTTTATAGTAATACCTATTATAATT
>denovo2974
AGCTTGATCTGGAATAATCGGAACTTCATTAAGTATTTTAATTCGAGCAGAATTAGGGCACCCGGGAGCATTAATTGGTGATGATCAAATTTATAATGTAATCGTAACAGCTCATGCTTTTATCATAATTTTTTTTATAGTTATACCAATTATAATT
>denovo2966
TGCATGATCAGGAATGGTCGGAACTTCTCTTAGCTTACTAATCCGAGCCGAATTAGGACATCCTGGTGCATTAATTGGAGATGATCAAATTTATAATGTTATTGTAACTGCTCATGCTTTTGTAATAATTTTTTTTATAGTTATACCTATTATAATT
>denovo2936
GGCTTGAGCAGGAATAGTAGGAACTTCTTTAAGTATCTTAATTCGGATAGAATTAGGTCACCCGGGAGCTTTAATTGGAGATGATCAAATCTATAATGTAATTGTTACAGCCCATGCTTTCGTAATAATTTTTTTTATAGTGATACCTATTATAATT
>denovo2924
GGCTTGGGCAGGAATAGTTGGAACTTCTCTTAGCTTACTAATCCGAGCCGAATTAGGACAACCTGGGTCATTAATTGGAGATGATCAAATTTATAATGTTATTGTAACAGCTCATGCATTTGTAATAATTTTTTTTATAGTTATACCTGTAATAATT
>denovo2917
GGCATGAGCTGGAATGGTTGGAACTTCATTAAGAGTTTTAATTCGAATAGAATTAGGCCACCCTGGAGCTTTAATTGGAGATGATCAAATTTATAATGTTATTGTAACAGCTCATGCATTTGTAATAATTTTTTTTATAGTTATACCTGTAATAATT
>denovo2903
TGTGTGAGCCGGCATAGTTGGTGCTGGAATAAGACTTCTTATTCGAATTGAACTAAGACAACCAGGTGCATTTTTAGGTAGCGACCAACTTTATAATACAATTGTAACCGCCCATGCATTTGTAATGATTTTCTTCCTCGTTATACCAGTTTTTATT
>denovo2867
AGCTTGAGCTGGAATAGTTGGAACTTCATTAAGTATATTAATTCGAGCAGAGTTAGGTCACCCAGGAGCCTTAATTGGAGATGACCAGATTTATAATGTTATTGTAACGGCTCATGCTTTTGTGATAATTTTTTTTATAGTTATACCTATTATAATT
>denovo2865
TATTTGAGCCGGTATAGTAGGAACAAGATTAAGTATTTTAATTCGTATCGAACTAGGCCAGCCCGGCCTTTTCCTAGAAGATGACCAAACCTATAATGTCATTGTAACAGCTCACGCTTTTATTATAATTTTTTTCATAATTATACCAATCATAATT
>denovo2827
AGCATGATCAGGAATAGTAGGTACATCTTTAAGAATATTAATTCGAACAGAATTAGGTCAACCAGGTTCTTTAATTGGAGATGATCAAATTTACAATGTTATTGTAACAGCCCACGCATTTGTAATAATTTTCTTCATAGTAATACCAATTCTAATT
>denovo2823
AATTTGAGCTGGAATAGTTGGAACTTCATTAAGATTGCTAATTCGAGCTGAATTAGGAAACCCCGGATCTTTAATTGGAGATGATCAAATTTATAATGTTATTGTAACAGCTCATGCATTTGTAATAATTTTTTTTATAGTTATACCTGTAATAATT
>denovo2802
AATCTGAGCAGGAATGGTCGGAACTTCTCTTAGCTTACTAATCCGAGCCGAATTAGGACAACCTGGGTCATTAATTGGAGATGATCAAATTTATAATGTTATTGTAACAGCTCATGCATTTGTAATAATTTTTTTTATAGTTATACCTGTAATAATT
>denovo2768
GGCATGGGCTGGAATAGTAGGAACATCTTTAAGACTACTTATTCGAGCTGAACTAGGTCAGCCAGGTTCATTAATTGGTGATGACCAAATTTATAATGTTATTGTAACAGCTCACGCTTTTGTAATAATTTTCTTCATAGTAATGCCCATTATAATT
>denovo2714
AATTTGAGCTGGAATAGTTGGAACTTCATTAAGATTGCTAATTCGAGCTGAATTAGGAAACCCCGGATCTTTAATTGGTGATGATCAAATTTATAATGTTATTGTAACAGCTCATGCTTTTGTTATAATTTTTTTTATAGTTATACCTATTTTAATT
>denovo2708
AGCTTGATCCGGAATAGTAGGAACATCCTTAAGATTACTTATTCGAGCAGAATTAGGTCAACCTGGTTCCTTAATTGGGGATGACCAAATCTATAATGTAATTGTTACAGCTCATGCTTTTGTAATAATTTTTTTTATAGTAATACCAATTATAATT
>denovo269
AGCATGATCAGGAATAATTGGTACTTCCTTAAGAATTTTGATTCGTACTGAATTAGGTCATTCTGGTTCTTTAATTGGAAATGATCAAATTTATAATGTAATTGTTACAGCTCATGCTTTTGTAATAATTTTTTTTATAGTAATACCTATTATAATT
>denovo2680
AGCTTGATCTGGAATAGTTGGAACTTCTTTAAGAATCTTAATTCGTGCAGAATTAGGTCATCCCGGAGCTCTAATTGGAGATGATCAAATTTATAATGTAATTGTTACAGCTCATGCTTTTATTATAATTTTTTTCATAGTAATACCAATTATAATT
>denovo2669
AGCATGATCCGGAATAATCGGTACATCTCTTAGCCTTTTAATTCGAGCTGAATTAGGAAACCCCGGATCTTTAATTGGAGATGATCAAATTTATAATACTATTGTTACAGCACATGCTTTTATTATAATTTTTTTTATAGTTATACCTATTATAATT
>denovo2662
AATTTGGGCAGGAATAGTAGGAACTTCTTTAAGATTACTTATTCGAGCTGAATTAGGAAATCCTGGATCTTTAATTGGTGATGATCAAATTTATAATACTATTGTCACAGCTCATGCTTTTATTATAATTTTTTTTATGGTTATACCAATTATAATC
>denovo2655
TATTTGAGCTGGAATAGTTGGAACTTCATTAAGATTACTAATTCGAGCTGAATTAGGAAATCCTGGATCTTTAATTGGAGATGATCAAATTTATAATACTATTGTTACAGCTCATGCTTTTATTATAATTTTTTTTATAGTTATGCCGATTATAATT
>denovo2650
TATTTGAGCTGGAATAGTTGGAACTTCATTAAGAGTTTTAATTCGAATAGAATTAGGCCACCCTGGAGCTTTAATTGGAGATGATCAAATTTATAATGTAATTGTAACAGCACACGCATTTGTTATAATTTTTTTTATAGTAATACCAATTATAATT
>denovo2619
GGCTTGAGCTGGAATAATTGGGACCTCATTAAGAGTTCTAATTCGTGCAGAATTAGGGCACCCTGGAGCTTTAATTGGAGATGACCAAATTTATAACGTAATTGTTACTGCTCATGCTTTTATTATAATTTTTTTCATAGTTATACCTATTATGATT
>denovo2604
GGCTTGGGCAGGGATAATTGGAACTTCATTAAGTATTTTAATTCGAGCAGAGCTTGGTCATCCGGGAGCATTAATTGGGGATGACCAAATTTATAATGTAATTGTAACAGCTCATGCTTTTATTATGATTTTTTTTATAGTTATACCCATTATAATT
>denovo2601
GGCTTGATCCGGCATAATTGGGACTTCTTTGAGTCTTCTTATTCGTGCTGAACTCGGCCAACCCGGCTCACTCATTGGAGATGATCAAATCTATAATGTCATCGTAACGGCTCACGCCTTTGTAATAATTTTCTTCATAGTAATGCCGATTATAATT
>denovo2514
TACTTGAGCAGGGATAATTGGAACCTCCTTAAGTATTCTTATTCGAGCAGAATTAGGACATCCAGGAGCTTTAATTGGTGATGACCAAATTTATAATGTAATCGTTACAGCACATGCTTTTGTAATAATTTTTTTTATAGTTATACCTATTATAATT
>denovo25
AATTTGAGCAGGGATAGTAGGAACTTCATTAAGATTATTAATTCGTGCAGAATTAGGTACTCCAGGATCATTGATTGGAGATGATCAAATTTATAATACAATTGTTACAGCCCATGCTTTTATTATAATTTTTTTTATAGTTATACCTATTATAATT
>denovo2479
TGCCTGAGCAGGTATAGTTGGAACTTCATTAAGATTATTAATTCGAGCTGAATTAGGAAATCCTGGATCTTTAATTGGAGATGATCAAATTTATAATACTATTGTTACAGCACATGCTTTTATTATAATTTTTTTTATAGTTATACCCATCATAATT
>denovo2397
AGCTTGATCAGGGATAGTAGGGACATCTTTAAGTTTACTTATTCGAGCCGAATTGGGACAGCCGGGTTCATTGATTGGAGATGATCAAATCTACAATGTTATTGTAACAGCCCATGCCTTTATCATGATTTTCTTCATGGTCATGCCTATCATAATT
>denovo2382
GGCTTGAGCCGGAATAGTCGGGACTTCATTAAGTATTTTAATTCGCGCAGAATTAGGACATCCTGGTGCATTAATTGGAGATGATCAAATTTATAATGTTATTGTAACTGCCCATGCTTTCGTTATAATTTTCTTCATAGTTATGCCTATTATAATT
>denovo2325
ATTATTTTCAGGATTATTGGGTACAGCTTTCTCTGTTTTAATTAGATTAGAGTTAAGCGGACCTGGAGTTCAATATATTTCAGATAATCAATTATATAATAGTATCATTACAGCTCATGCTATATTAATGATATTCTTTATGGTTATGCCTGCCTTA
>denovo2322
TGCATGATCAGGAATGGTCGGAACTTCTCTTAGCTTACTAATCCGAGCCGAATTAGGACAACCTGGGTCATTAATTGGAGATGATCAAATTTATAATGTAATTGTAACAGCACACGCATTTGTTATAATTTTTTTTATAGTAATACCAATTATAATT
>denovo2315
GGCTTGAGCCGGAATAGTCGGGACTTCATTAAGTATTTTAATTCGCGCAGAATTAGGACATCCTGGTGCATTAATTGGAGATGATCAAATTTATAATGTTATTGTAACAGCTCATGCATTTATTATAATTTTTTTCATAGTAATACCTATTATAATT
>denovo2269
AATTTGAGCAGGAATAGTAGGAACTTCACTAAGATTATTAATTCGTGCTGAATTAGGAAACCCTGGCTCTTTAATTGGAGATGATCAAATTTATAATACTATTGTTACAGCTCATGCTTTTATTATAATTTTTTTTATAGTTATGCCGATTATAATT
>denovo2262
TGCCTGAGCAGGTATAGTTGGAACTTCTTTAAGCTTACTAATCCGAGCAGAATTAGGACAACCCGGATCTCTTATTGGAGATGATCAAATTTATAATGTTATTGTAACGGCCCATGCATTTGTAATAATTTTCTTTATAGTTATGCCCATTATAATT
>denovo2237
GGCTTGGGCAGGAATAGTTGGAACTTCATTAAGCATTTTAATTCGAGCAGAACTTGGTCATCCGGGGGCACTAATTGGTGATGATCAAATTTATAATGTAATTGTAACAGCTCACGCATTTATTATAATTTTCTTTATAGTTATACCTATTATAATT
>denovo2231
TATTTGATCAGGAATAGTGGGAACATCTTTAAGAATAATTATTCGTACAGAATTAGGAACAGCTGAATCTTTAATTAAAAATGATCAAATTTATAATGTTTTAGTAACAGCCCATGCTTTCATCATAATTTTCTTTATAGTTATACCTATTATAATC
>denovo2202
TGCATGAGCTGGCATAGTAGGGACTTCTTTGAGTCTTCTTATTCGTGCTGAACTCGGCCAACCCGGCTCACTCATTGGAGATGATCAAATTTATAATACTATTGTTACAGCACATGCTTTTATTATAATTTTTTTTATAGTTATACCTATTATAATT
>denovo2200
AATTTGAGCTGGAATAGTTGGAACTTCTTTGAGTTTACTTATTCGGGCAGAACTAGGACAACCTGGGTCACTTATTGGAGATGATCAAATCTACAATGTCATCGTTACCGCTCACGCCTTTATTATAATTTTCTTCATAGTAATGCCTATTATAATC
>denovo2176
GTTCTGATCTGCAATGGTTGGCACCGCGTTTAGAGTTCTAATTCGACTTGAGCTTGGCCAGTCAGGAAGGCTTATTGGGGATGATCAAATTTATAATGTTATAGTCACAGCCCATGCTTTTGTCATAATTTTTTTTATGGTAATACCAATTATAATT
>denovo2171
GGCTTGATCCGGCATAATTGGGACTTCTTTAAGTCTCCTTATTCGAGCTGAGTTAGGGCAGCCTGGGTCCCTTATTGGAGATGACCAAATCTATAATGTTATCGTAACTGCTCACGCCTTTATTATAATTTTTTTTATAGTTATACCTATTATAATT
>denovo2153
AGCTTGATCCGGCATAATTGGCACTTCTTTGAGTTTACTTATTCGGGCAGAACTAGGACAACCTGGGTCACTTATTGGAGATGATCAAATTTATAATACTATTGTTACAGCACATGCTTTTATTATAATTTTTTTTATAGTTATACCTATTATAATT
>denovo2118
GGCTTGAGCCGGAATAGTCGGGACTTCATTAAGTATTTTAATTCGCGCAGAATTAGGACATCCTGGTGCATTAATTGGAGATGATCAAATTTATAATGTTATTGTAACTGCTCATGCTTTTATTATAATTTTTTTTATGGTAATACCAATTATAATT
>denovo211
GGCATGGGCAGGAATAGTAGGAACATCATTAAGAATTTTAATTCGAGCAGAGCTTGGACATCCGGGGGCACTTATTGGGGATGATCAAATTTATAATGTAATTGTAACAGCTCATGCATTTATTATAATTTTTTTCATAGTAATACCTATTATAATT
>denovo2101
ATTGTTCTCAGGACTGTTAGGAACTGCTTTTTCTGTATTAATAAGATTAGAATTATCAGGGCCTGGAGTTCAGTATATTGCGGATAACCAACTATACAATAGTATTATCACAGCACACGCAATAATAATGATATTTTTTATGGTTATGCCTGCTATG
>denovo2100
GGCCTGATCGGGCATGGTCGGTACTTCGCTCAGTTTATTAATTCGAGCTGAGCTTGGACAGCCTGGGTCATTAATTGGAGATGACCAAATTTATAATGTCATTGTCACAGCACATGCCTTCGTTATAATTTTCTTCATGGTTATACCAATTATGATC
>denovo2095
AACATGAGCAGGAATAGTAGGAACATCTCTAAGAATTTTAATTCGAGCAGAATTAGGTCATCCTGGAGCCCTAATTGGTGACGATCAAATTTATAATGTAATTGTTACTGCTCATGCCTTCGTAATAATTTTTTTTATAGTAATACCAATTATAATT
>denovo2078
AATTTGAGCTGGAATAGTAGGAACTTCATTAAGATTATTAATTCGAGCAGAATTAGGAAATCCTGGATCACTAATCGGAGATGACCAAATTTACAATACTATTGTAACAGCCCATGCATTTATCATAATTTTTTTTATAGTAATACCAATTATAATT
>denovo204
CACTTGGGCTGGAATAGTGGGGACTTCATTAAGATTACTAATTCGAGCTGAATTAGGAAATCCTGGATCTTTAATTGGAGATGATCAAATTTATAATACTATTGTTACAGCACATGCTTTTATTATAATTTTTTTTATAGTTATACCTATTATAATT
>denovo2029
GGCTTGGGCAGGAATAGTAGGAACTTCATTAAGAATTTTAATTCGAGCAGAACTTGGACATCCAGGTGCATTAATTGGAGATGATCAAATTTATAATGTTATTGTAACTGCTCATGCTTTTGTAATAATTTTTTTTATAGTTATACCTATTATAATT
>denovo2028
GGTTTGATCAGGAATATTAGGATTTTCAATAAGAAGATTTATTCGTTTAAAACTATCCCATGATAATTTACTACCTCAAACAGATCATATGTATAATGTAATAGTTACAGCGCATGCTTTCATTATAATTTTTTTTATAGTAATACCTATTATAATT
>denovo2026
TATTTGAGCTGGTATAATTGGTACATCACTAAGATTATTAATTCGAGCTGAATTAGGAAACCCAGGATCTTTAATTGGTGATGATCAAATTTATAATACTATTGTAACTGCCCATGCTTTTATTATAATTTTTTTCATAGTTATGCCAATTATAATT
>denovo2013
GGCCTGATCAGGGATAGTTGGAACTTCTCTTAGATTACTAATTCGAGCAGAACTCGGGCAACCCGGTTCCTTAATCGGAGATGATCAAATTTATAATGTTATTGTAACTGCCCATGCTTTCGTTATAATTTTCTTCATAGTTATGCCTATTATAATT
>denovo2009
AGCGTGAGCTGGAATAATTGGTACTTCACTAAGTATTTTAATTCGGGCTGAATTAGGGCACCCTGGGTCATTAATTGGGGATGACCAAATTTATAATGTAATTGTAACAGCACATGCTTTTGTAATAATTTTCTTTATAGTAATACCTATTATAATT
>denovo2006
AATTTGATCAGGAATAGTAGGAACATCTTTAAGATTACTTATTCGTGCTGAATTAGGAAACCCAGGATCATTAATTGGAGATGATCAAATTTATAATACTATTGTAACAGCTCATGCATTTATTATAATTTTTTTTATAGTTATACCAATTATAATT
>denovo1986
AGCTTGATCAGGAATAGTAGGGACATCTTTAAGTCTTCTAATCCGAGCTGAACTAGGGCAACCTGGATCGCTAATCGGAGATGATCAAATTTATAATGTTATTGTGACAGCCCACGCTTTTGTGATAATTTTTTTTATGGTTATGCCTATTATAATT
>denovo1946
TGCATGAGCTGGCATAGTGGGGACTCCTCTGAGTCTTCTTATTCGTGCTGAACTCGGCCAACCCGGCTCACTCATTGGAGAGGATCAAATCTATAATGTCATCGTAACGGCTCACGCCTTTGTAATAATTTTCTTCATAGTAATACCGATTATAATT
>denovo1938
TGCATGATCAGGAATGGTCGGAACTTCTCTTAGCTTACTAATCCGAGCCGAATTAGGACAACCTGGGTCATTAATTGGAGATGATCAAATTTATAATGTTATTGTAACAGCTCACGCTTTTGTAATAATTTTCTTCATAGTAATGCCCATTATAATT
>denovo1930
AATTTGAGCAGGAATAGTAGGAACATCATTAAGATTATTAATTCGTGCTGAATTAGGAAATCCTGGATCTTTAATTGGAGATGATCAAATTTATAATACTATTGTTACAGCACATGCTTTTATTATAATTTTTTTTATAGTTATACCCATCATAATT
>denovo193
AGCTTGAGCAGGAATGATTGGAACTTCTTTAAGAATTTTAATTCGAGCAGAACTTGGTCATCCAGGAGCATTAATTGGAGATGATCAAATTTATAATGTTATTGTAACAGCACATGCTTTTATCATAATTTTTTTTATAGTTATGCCAATTATAATT
>denovo192
AATTTGAGCAGGAATAGTAGGAACTTCATTAAGATTATTAATCCGAGCAGAATTAGGAAACCCTGGATCTTTAATTGGAGATGATCAAATTTATAATACTATTGTTACAGCACATGCTTTTATTATAATTTTTTTTATAGTTATACCCATCATAATT
>denovo1900
GGCCTGATCGGGCATGGTCGGTACTTCGCTCAGTTTATTAATTCGAGCTGAGCTTGGACAGCCTGGGTCATTAATTGGAGATGACCAAATTTATAATGTCATTGTCACAGCACATGCCTTCGTTATAATTTTCTTCATAGTAATGCCCATTATGATT
>denovo1884
TATTTGAGCTGGAATAGTTGGAACTTCATTAAGATTACTAATTCGAGCTGAATTAGGAAATCCTGGATCTTTAATTGGAGATGATCAAATTTATAATACTATTGTTACAGCTCATGCTTTTGTAATAATTTTTTTTATAGTAATACCAATTATAATT
>denovo1882
TATTTGAGCAGGAATAGTAGGAACATCTTTAAGTCTTTTAATTCGAGCTGAATTAGGTAACCCTGGTTCCTTAATTGGAGATGATCAAATTTATAATACTATTGTAACAGCTCATGCTTTTATTATAATTTTTTTTATAGTTATACCTATTATAATT
>denovo1856
TATTTGAGCTGGAATAGTTGGAACTTCATTAAGATTATTAATTCGAGCTGAATTAGGAAATCCTGGATCTTTAATTGGAGATGATCAAATTTATAATACTATTGTTACAGCACATGCTTTTATTATAATTTTTTTTATAGTTATACCCATCATAATT
>denovo1833
AATTTGAGCTGGAATAGTTGGAACTTCATTAAGATTATTAATTCGAGCTGAATTAGGAAATCCTGGATCTTTAATTGGAGATGATCAAATTTATAATACTATTGTTACAGCTCATGCTTTTGTTATAATTTTTTTTATAGTTATACCTATTTTAATT
>denovo1819
GGCATGGGCTGGAATAGTAGGAACATCATTAAGAATTTTAATTCGAGCAGAGCTTGGTCATCCGGGAGCATTAATTGGGGATGACCAAATTTATAATGTAATTGTAACAGCTCATGCATTTATTATAATTTTCTTTATAGTTATACCTATTATAATT
>denovo1794
TGCTTGAGCAGGAATAGTTGGAACTTCTTTAAGAATTTTAATTCGCGCTGAATTAGGTCATCCAGGAGCATTAATTGGAAATGATCAAATTTATAATGTTATTGTAACAGCTCATGCTTTTATTATAATTTTTTTTATAGTTATACCTATCATAATT
>denovo1782
GGCATGGGCTGGAATAGTAGGAACATCATTAAGAATTTTAATTCGAGCAGAGCTTGGACATCCGGGGGCACTTATTGGGGATGACCAAATTTATAATGTAATTGTAACAGCACACGCATTTGTTATAATTTTTTTTATAGTAATACCAATTATAATT
>denovo1779
AGCATGAGCTGGAATGGTTGGAACTTCATTAAGAGTTTTAATTCGAATAGAATTAGGCCACCCAGGAGCTTTAATTGGAGATGATCAAATTTATAATGTAATTGTAACAGCACACGCATTTATTATAATTTTTTTTATAGTAATACCAATTATAATT
>denovo177
AGCATGATCCGGAATAATCGGTACATCTCTTAGCCTTTTAATTCGAGCAGAACTAGGAAATCCTGGATCTTTAATTGGTGATGATCAAATTTATAATACTATTGTTACAGCACATGCTTTTATTATAATTTTTTTTATAGTTATACCTATTATAATT
>denovo173
TGGGTGAGCAGCCCTGGTGGGTACCGCCTTTAGAATCCTAATTCGTCTTGAATTAGGTCAACCAGGCTCATTTATCGGGGACGATCAAACCTATAATGTTATAGTAACCGCTCATGCTTTCGTTATAATTTTTTTTATAGTAATACCGATTATGATT
>denovo1725
AGCTTGAGCTGGTAGAGTAGGCACCGCCTTAAGTATACTTATCCGCACTGAGCTAGGCCAACCTGGCAGGTTTATTGGAAACGATCAAATCTATAATGTAATTGTTACAGCCCATGCTTTCGTAATAATTTTTTTTATAGTGATACCTATTATAATT
>denovo1721
TGCATGAGCTGGCATAGTAGGGACTTCTTTGAGTCTTCTTATTCGTGCTGAACTCGGCCAACCCGGCTCACTCATTGGAGATGATCAAATCTATAATGTCATCGTAACGGCTCACGCCTTTGTAATAATTTTTTTTATAGTTATACCTGTAATAATT
>denovo172
AATTTGAGCTGGAATAGTTGGAACTTCATTAAGATTGCTAATTCGAGCTGAGTTAGGGCAGCCTGGGTCCCTTATTGGAGATGACCAAATCTATAATGTTATCGTAACTGCTCACGCCTTTATCATAATCTTCTTTATGGTAATGCCCATTATAATT
>denovo1702
TGCCTGAGCAGGTATAGTTGGAACTCCTTTAAGCTTACTAATCCGAGCAGAATTAGGACAACCCGGATCTCTTATTGGAGATGATCAAATTTATAATGTTATTGTAACGGCCCATGCATTTGTAATAATTTTTTTTATAGTTATACCTATTTTAATT
>denovo169
GGCATGATCAGGAATAGTGGGAACATCTCTAAGTTTACTAATTCGAGCTGAATTAGGTCAACCAGGTTCTTTAATTGGTGATGATCAAATTTATAATGTAATTGTTACTGCCCACGCTTTTGTAATAATTTTTTTTATAGTAATACCTATTATAATT
>denovo1675
GGCCTGATCAGGAATAGTAGGAACTTCCTTAAGCTTACTAATCCGGGCTGAACTGGGTCAACCAGGATCATTAATTGGTGATGACCAAATCTATAATGTAATTGTAACAGCCCATGCTTTCATTATAATTTTTTTTATAGTTATACCAATTATAATT
>denovo1666
GGCTTGAGCTGGGATAGTGGGAACATCTCTTAGTATTATTGTTCGAGCAGAATTAGGTCATCCAGGTGCATTAATTGGGGATGATCAAATTTATAATGTAGTAGTTACAGCTCATGCATTTGTTATAATTTTCTTTATAGTAATACCAATCATAATT
>denovo1658
AGCATGAGCTGGAATGGTTGGAACTTCATTAAGAGTTTTAATTCGAATAGAATTAGGCCACCCTGGAGCTTTAATTGGAGATGACCAAATTTATAATGTAATTGTAACAGCTCATGCATTTATTATAATTTTTTTTATAGTTATACCTATTATAATT
>denovo1646
AATTTGAGCTAGTATGCTTGGAACTAGTTTAAGAATCTTAATTCGACTTGAGTTAGGCCAACCAGGTTTATTTTTAGAAGATGACCAAACATATAACGTTATCGTTACCGCTCACGCTTTTATTATAATTTTTTTTATAGTAATACCAATTATAATT
>denovo1634
TATTTGAGCTGGAATAGTTGGAACTTCTCTTAGCTTACTAATCCGAGCCGAATTAGGACAACCTGGGTCATTAATTGGAGATGATCAAATTTATAATGTTATTGTAACAGCTCATGCATTTGTAATAATTTTTTTTATAGTTATACCTGTAATAATT
>denovo1615
AGCATGAGCTGGAATGGTTGGAACTTCATTAAGAGTTTTAATTCGAATAGAATTAGGCCACCCAGGAGCTTTAATTGGAGATGACCAAATTTATAATGTAATTGTAACAGCACACGCATTTGTTATAATTTTTTTTATAGTTATACCCATCATAATT
>denovo1605
GGCATGAGCTGGAATGGTTGGAACTCCATTAAGAGTTTTAATTCGAATAGAATTAGGCCACCCTGGAGCTTTAATTGGAGATGACCAAATTTATAATGTAATTGTAACAGCACATGCATTTGTTATAATTTTTTTTATAGTAATACCAATTATAATT
>denovo1580
TATTTGAGCTGGAATAGTTGGAACTTCATTAAGATTACTAATTCGAGCTGAATTAGGAAATCCTGGATCTTTAATTGGAGATGATCAAATTTATAATACTATTGTTACAGCACATGCTTTTATTATAATTTTTTTTATAGTAATACCTGTTATAATT
>denovo155
AGCTTGGGCAGGAATAGTAGGAACTTCATTAAGAATTTTAATTCGAGCAGAACTTGGACATCCGGGGGCACTTATTGGGGATGATCAAATTTACAATGTAATTGTAACAGCTCATGCATTTATTATAATTTTCTTTATAGTTATACCTATTATAATT
>denovo1496
CACTTGGGCTGGAATAGTGGGGACTTCATTAAGGATAATTATTCGGGTTGAGTTAGGTCAGGTAGGTAGATTGATTGGGGATGACCAGATTTATAATGTAATTGTAACAGCTCATGCATTTATTATAATTTTTTTTATAGTTATACCTATTATAATT
>denovo1487
GGCATGGGCTGGAATAGTAGGAACATCATTAAGAATTTTAATTCGAGCAGAGCTTGGACATCCGGGGGCACTTATTGGGGATGATCAAATTTATAATGTTATTGTAACAGCTCATGCATTTGTAATAATTTTTTTTATAGTTATACCTGTAATAATT
>denovo1485
AGCCTGAGCAGGAATAATTGGAACTTCATTAAGTATATTAATCCGAGCAGAATTAGGTCATCCAGGAGCCTTAATTGGAAATGACCAAATTTATAATGTAATTGTAACAGCTCATGCCTTTATTATAATTTTTTTCATGGTAATACCAATTATAATT
>denovo144
GATTTGAGCTGGGATAGTAGGAACATCCTTAAGAATAATTATTCGAACAGAACTAGGAACAACAGAGTCCCTCATTAAAAATGATCAAATTTATAATGTATTAGTAACTGCCCATGCTTTTATTATAATTTTTTTTATAGTAATACCAATTATAATT
>denovo1430
AGCGTTTGGGGCTCTTTTCGGCTCAACCCTATCGCTTTTGATTCGTTTGCAATTGGCCCATCCTCATGGAACACTTCTTGCAGGGAATGAGTACCAAATCTATAACGTCGTCATCACGGCCCATGGCTTGCTCATGATTTTTTTCTTTGTCATGCCT
>denovo1398
AGCCTGATCAGGAATAGTGGGGACATCCCTAAGCCTCCTTATCCGAGCTGAACTAGGACAGCCAGGATCCCTTATTGGTGATGACCAAATTTATAATGTTATCGTAACGGCCCATGCATTTGTAATAATCTTCTTTATAGTTATGCCCATCATAATT
>denovo1397
AGCTTGAGCTGGTAGAGTAGGCACCGCCTTAAGTATACTTATCCGCACTGAGCTAGGCCAACCTGGCAGGTTTATTGGAAACGATCAAATCTATAATGTAATTGTTACAGCCCATGCTTTTGTTATAATTTTCTTTCTAGTAATGCCCATCATAATT
>denovo1377
AGCTTGATCAGGCATAGTAGGAACATCTTTAAGACTACTTATTCGAGCTGAACTAGGTCAACCAGGTTCATTAATTGGTGATGACCAAATTTATAATGTTATTGTAACAGCTCACGCTTTTGTAATAATTTTTTTTATAGTAATACCTATTATAATT
>denovo1374
TGCATGAGCCGGAATAATTGGTACTTCATTAAGTATTTTAATTCGAGCTGAATTAGGACATCCTGGATCATTAATTGGTGATGATCAAATTTATAATGTAATCGTAACAGCACATGCCTTTGTAATAATTTTCTTTATAGTAATACCTATTATAATT
>denovo1344
AACATGAGCTGGAATAGTAGGAACATCACTTAGAATTTTAATTCGTGCAGAATTAGGACATCCTGGAGCATTAATTGGTGATGACCAAATTTATAATGTTATTGTTACCGCTCATGCTTTTGTAATAATTTTCTTTATAGTAATACCTATTATAATT
>denovo1341
AGCATGATCCGGAATAATTGGTACATCTCTTAGCCTTTTAATTCGAGCAGAACTAGGAAATCCTGGATCTTTAATTGGTGATGATCAAATTTATAATGTTATTGTAACAGCTCATGCTTTTGTTATAATTTTTTTTATAGTTATACCTATTTTAATT
>denovo134
AGCTTGGGCAGGAATAGTAGGAACTTCATTAAGATTATTAATTCGAGCTGAATTAGGAAATCCTGGATCTTTAATTGGAGATGATCAAATTTATAATACTATTGTTACAGCACATGCTTTTATTATAATTTTTTTTATAGTTATACCCATCATAATT
>denovo1312
GGCATGGGCTGGAATAGTAGGAACATCATTAAGAATTTTAATTCGAGCAGAGCTTGGACATCCGGGGGCACTTATTGGGGATGACCAAATTTATAATGTTATAGTCACAGCTCATGCATTTATTATAATTTTCTTTATAGTTATACCTATTATAATT
>denovo1299
AATTTGAGCTGGAATAGTTGGAACTTCATTAAGATTGCTAATTCGAGCTGAATTAGGAAACCCCGGATCTTTAATTGGAGATGATCAAATTTATAATACTATTGTTACAGCACATGCTTTTATTATAATTTTTTTTATAGTTATACCTATTATAATT
>denovo1292
AGCTTGATCAAGAATAGTGGGAACTTCTTTAAGAATATTAATTCGAGCTGAGTTAGGATGCCCTAATGCTTTAATTGGAGATGACCAAATTTATAATGTTATTGTTACTGCTCATGCTTTTGTAATAATTTTTTTTATAGTAATACCAATTATAATC
>denovo1250
AATTTGAGCTGGAATAGTGGGTACTTCACTAAGAATAATTATTCGAACAGAACTCGGAACATCTGAATCATTAATTAAAAACGATCAAATCTATAATGTTTTAGTAACAGCTCATGCTTTTATTATAATTTTTTTTATGGTTATACCAATTATAATT
>denovo1209
AATTTGAGCTGGAATAGTTGGAACTCCATTAAGATTGCTAATTCGAGCTGAATTAGGAAATCCTGGATCTTTAATTGGAAATGATCAAATTTATAATACTATTGTTACAGCACATGCTTTTATTATAATTTTTTTTATAGTTATACCCATCATAATT
>denovo1207
TATTTGAGCTGGAATAGTTGGAACTTCATTAAGATTGCTAATTCGAGCTGAATTAGGAAACCCCGGATCTTTAATTGGAGATGATCAAATTTATAATACTATTGTAACAGCTCATGCTTTTATTATAATTTTTTTTATAGTTATACCCATCATAATT
>denovo1206
AGCTTGAGCTGGAATAGTGGGAACGTCTCTTAGAATTTTAATTCGAGCAGAATTAGGACACCCCGGAGCATTAATTGGAGATGATCAAATTTATAATGTTATTGTTACTGCTCATGCTTTTATTATAATTTTTTTTATAGTAATACCAATCATAATT
>denovo1190
AGCTTGAGCTGGTAGAGTAGGCACCGCCTTAAGTATACTTATCCGCACTGAGCTAGGCCAACCTGGCAGGTTTATTGGAGATGATCAAATTTATAATACTATTGTTACAGCACATGCTTTTATTATAATTTTTTTTATAGTTATACCTATTATAATT
>denovo1161
TATTTGAGCTGGTATAGTTGGTACTTCATTAAGATTATTAATTCGAGCTGAATTAGGAAACCCCGGATCTTTAATTGGAGATGATCAAATTTATAATACTATTGTTACAGCACATGCTTTTATTATAATTTTTTTTATAGTTATACCTATTATAATT
>denovo1125
GGCATGATCCGGAATAGTCGGGACTTCCTTGAGCCTTCTTATTCGGGCTGAACTAGGGCAACCTGGATCGTTAATCGGTGACGACCAAATTTATAATGTAATTGTCACTGCCCATGCCTTCGTTATAATTTTCTTTATAGTAATACCTATCATAATT
>denovo1122
GGCCTGATCAGGGATAGTTGGAACTTCGCTCAGTTTATTAATTCGAGCTGAGCTTGGACAGCCTGGGTCATTAATTGGAGATGACCAAATTTATAATGTCATTGTCACAGCACATGCCTTCGTTATAATTTTCTTCATGGTTATACCAATTATGATC
>denovo1104
TGCTTGGGCAGCAATAGTTGGTACAGCAATAAGTGTATTAATTCGAATAGAATTAGGACAAGTAGGTAAATTTTTAGGTGATGATCATTTGTATAATGTTATTATTACTGCTCATGCATTTGTCATAATTTTTTTTATAGTAATACCTATTTTAATT
>denovo1100
TGCATGAGCAGGAATAGTGGGGACATCCTTAAGTATTTTAATTCGAGCAGAATTAGGGCACCCAGGAGCCTTAATTGGAGATGACCAAATTTATAACGTAATTGTTACAGCTCATGCTTTTGTAATAATTTTTTTTATAGTAATACCAATTATAATT
>denovo1078
AGCTTGGGCAGGAATAGTAGGAACTTCATTAAGAATTTTAATTCGAGCAGAACTTGGACATCCAGGAGCATTAATTGGAGACGATCAAATTTATAATGTTATTGTAACAGCACATGCTTTTATCATAATTTTTTTTATAGTTATACCAATTATAATT
>denovo1052
GGCTTGAGCCGGAATAGTCGGGACTTCATTAAGTATTTTAATTCGCGCAGAATTAGGACATCCTGGTGCATTAATTGGAGATGATCAAATTTATAATACTATTGTTACAGCACATGCTTTTATTATAATTTTTTTTATAGTTATACCTATTATAATT
>denovo1008
AGCTTGGGCAGGAATAGTAGGAACTTCATTAAGAATTTTAATTCGAGCAGAACTTGGTCATCCGGGAGCTTTAATTGGGGATGACCAAATTTATAATGTTATTGTAACAGCTCATGCATTTGTAATAATTTTCTTTATAGTAATACCTATTATAATT
