# Supplementary material for: Stream acidification and reduced aquatic prey availability are associated with dietary shifts in an obligate riparian Neotropical migratory songbird
Source: PeerJ. 2018 Jul 6;6:e5141. doi: 10.7717/peerj.5141 (PMC6037135; doi:10.7717/peerj.5141)
Supplement: Supplemental Information 2 [file peerj-06-5141-s009.csv]

SAMPLE	NEST	STREAM	VISIT	AGE	SEX	COLLECTION_DATE	PROPORTION_EPT	AVG_PH	MOTU_RICHNESS	TERRESTRIAL_MOTU_RICHNESS	LEVINS
BKT1_1	BKT1	LOYAL	1	Nestling	Unknown	18-May-15	0.2695	7.0441	36	5	0.200079051
BKT1_10	BKT1	LOYAL	2	Nestling	Unknown	20-May-15	0.2695	7.0441	33	4	0.200079051
BKT1_11	BKT1	LOYAL	2	Nestling	Unknown	20-May-15	0.2695	7.0441	7	1	0.200079051
BKT1_12	BKT1	LOYAL	2	Adult	Male	20-May-15	0.2695	7.0441	23	2	0.200079051
BKT1_13	BKT1	LOYAL	2	Adult	Female	20-May-15	0.2695	7.0441	20	2	0.200079051
BKT1_2	BKT1	LOYAL	1	Nestling	Unknown	18-May-15	0.2695	7.0441	31	4	0.200079051
BKT1_4	BKT1	LOYAL	1	Nestling	Unknown	18-May-15	0.2695	7.0441	29	4	0.200079051
BKT1_5	BKT1	LOYAL	1	Nestling	Unknown	18-May-15	0.2695	7.0441	22	3	0.200079051
BKT1_6	BKT1	LOYAL	2	Nestling	Unknown	20-May-15	0.2695	7.0441	14	2	0.200079051
BKT1_7	BKT1	LOYAL	2	Nestling	Unknown	20-May-15	0.2695	7.0441	23	5	0.200079051
BKT1_8	BKT1	LOYAL	2	Nestling	Unknown	20-May-15	0.2695	7.0441	29	4	0.200079051
BKT14_1	BKT14	POWD	2	Nestling	Unknown	3-Jun-15	0.0829	4.6273	57	6	0.357549407
BKT14_10	BKT14	POWD	1	Adult	Male	1-Jun-15	0.0829	4.6273	44	8	0.357549407
BKT14_2	BKT14	POWD	2	Nestling	Unknown	3-Jun-15	0.0829	4.6273	57	5	0.357549407
BKT14_3	BKT14	POWD	2	Nestling	Unknown	3-Jun-15	0.0829	4.6273	44	4	0.357549407
BKT14_4	BKT14	POWD	2	Nestling	Unknown	3-Jun-15	0.0829	4.6273	34	4	0.357549407
BKT14_5	BKT14	POWD	1	Nestling	Unknown	1-Jun-15	0.0829	4.6273	41	5	0.357549407
BKT14_6	BKT14	POWD	1	Nestling	Unknown	1-Jun-15	0.0829	4.6273	46	5	0.357549407
BKT14_7	BKT14	POWD	1	Nestling	Unknown	1-Jun-15	0.0829	4.6273	42	8	0.357549407
BKT14_8	BKT14	POWD	1	Nestling	Unknown	1-Jun-15	0.0829	4.6273	67	9	0.357549407
BKT14_9	BKT14	POWD	1	Adult	Female	1-Jun-15	0.0829	4.6273	67	5	0.357549407
BKT2_1	BKT2	LOYAL	2	Nestling	Unknown	26-May-15	0.1791	7.0973	23	4	0.105770751
BKT2_10	BKT2	LOYAL	1	Nestling	Unknown	25-May-15	0.1791	7.0973	26	7	0.105770751
BKT2_2	BKT2	LOYAL	2	Nestling	Unknown	26-May-15	0.1791	7.0973	11	3	0.105770751
BKT2_4	BKT2	LOYAL	2	Nestling	Unknown	26-May-15	0.1791	7.0973	12	2	0.105770751
BKT2_5	BKT2	LOYAL	2	Nestling	Unknown	26-May-15	0.1791	7.0973	17	1	0.105770751
BKT2_6	BKT2	LOYAL	1	Nestling	Unknown	25-May-15	0.1791	7.0973	10	2	0.105770751
BKT2_7	BKT2	LOYAL	1	Nestling	Unknown	25-May-15	0.1791	7.0973	8	1	0.105770751
BKT2_8	BKT2	LOYAL	1	Nestling	Unknown	25-May-15	0.1791	7.0973	8	2	0.105770751
BKT2_9	BKT2	LOYAL	1	Nestling	Unknown	25-May-15	0.1791	7.0973	8	2	0.105770751
BKT3_1	BKT3	LAUREL	2	Nestling	Unknown	27-May-15	0.0724	5.8823	46	6	0.267588933
BKT3_10	BKT3	LAUREL	1	Adult	Female	25-May-15	0.0724	5.8823	47	9	0.267588933
BKT3_11	BKT3	LAUREL	1	Adult	Male	25-May-15	0.0724	5.8823	44	8	0.267588933
BKT3_12	BKT3	LAUREL	1	Nestling	Unknown	25-May-15	0.0724	5.8823	66	8	0.267588933
BKT3_2	BKT3	LAUREL	2	Nestling	Unknown	27-May-15	0.0724	5.8823	47	4	0.267588933
BKT3_3	BKT3	LAUREL	2	Nestling	Unknown	27-May-15	0.0724	5.8823	29	5	0.267588933
BKT3_4	BKT3	LAUREL	2	Nestling	Unknown	27-May-15	0.0724	5.8823	40	6	0.267588933
BKT3_5	BKT3	LAUREL	2	Nestling	Unknown	27-May-15	0.0724	5.8823	24	3	0.267588933
BKT3_6	BKT3	LAUREL	1	Nestling	Unknown	25-May-15	0.0724	5.8823	25	4	0.267588933
BKT3_7	BKT3	LAUREL	1	Nestling	Unknown	25-May-15	0.0724	5.8823	25	6	0.267588933
BKT3_8	BKT3	LAUREL	1	Nestling	Unknown	25-May-15	0.0724	5.8823	34	4	0.267588933
BKT3_9	BKT3	LAUREL	1	Nestling	Unknown	25-May-15	0.0724	5.8823	44	8	0.267588933
BKT5_1	BKT5	POWD	2	Nestling	Unknown	29-May-15	0.1758	6.6661	11	2	0.245652174
BKT5_2	BKT5	POWD	2	Nestling	Unknown	29-May-15	0.1758	6.6661	17	3	0.245652174
BKT5_3	BKT5	POWD	2	Nestling	Unknown	29-May-15	0.1758	6.6661	31	7	0.245652174
BKT5_4	BKT5	POWD	2	Nestling	Unknown	29-May-15	0.1758	6.6661	24	3	0.245652174
BKT5_5	BKT5	POWD	1	Nestling	Unknown	28-May-15	0.1758	6.6661	29	6	0.245652174
BKT5_6	BKT5	POWD	1	Nestling	Unknown	28-May-15	0.1758	6.6661	23	4	0.245652174
BKT5_7	BKT5	POWD	1	Nestling	Unknown	28-May-15	0.1758	6.6661	21	2	0.245652174
BKT5_8	BKT5	POWD	1	Nestling	Unknown	28-May-15	0.1758	6.6661	45	5	0.245652174
BKT5_9	BKT5	POWD	1	Nestling	Unknown	28-May-15	0.1758	6.6661	35	2	0.245652174
BKT7_1	BKT7	POWD	1	Nestling	Unknown	26-May-15	0.1628	6.6913	15	2	0.24173913
BKT7_10	BKT7	POWD	2	Adult	Male	28-May-15	0.1628	6.6913	26	4	0.24173913
BKT7_2	BKT7	POWD	1	Nestling	Unknown	26-May-15	0.1628	6.6913	14	3	0.24173913
BKT7_3	BKT7	POWD	1	Nestling	Unknown	26-May-15	0.1628	6.6913	29	6	0.24173913
BKT7_4	BKT7	POWD	1	Nestling	Unknown	26-May-15	0.1628	6.6913	32	4	0.24173913
BKT7_5	BKT7	POWD	2	Nestling	Unknown	28-May-15	0.1628	6.6913	23	5	0.24173913
BKT7_6	BKT7	POWD	2	Nestling	Unknown	28-May-15	0.1628	6.6913	35	6	0.24173913
BKT7_7	BKT7	POWD	2	Nestling	Unknown	28-May-15	0.1628	6.6913	32	2	0.24173913
BKT7_8	BKT7	POWD	2	Nestling	Unknown	28-May-15	0.1628	6.6913	23	2	0.24173913
BKT7_9	BKT7	POWD	2	Adult	Female	28-May-15	0.1628	6.6913	41	7	0.24173913
BKT9_1	BKT9	POWD	1	Nestling	Unknown	29-May-15	0.2044	6.8477	24	3	0.214268775
BKT9_10	BKT9	POWD	2	Adult	Male	1-Jun-15	0.2044	6.8477	55	7	0.214268775
BKT9_2	BKT9	POWD	1	Nestling	Unknown	29-May-15	0.2044	6.8477	35	4	0.214268775
BKT9_3	BKT9	POWD	1	Nestling	Unknown	29-May-15	0.2044	6.8477	28	1	0.214268775
BKT9_4	BKT9	POWD	1	Nestling	Unknown	29-May-15	0.2044	6.8477	31	3	0.214268775
BKT9_5	BKT9	POWD	2	Nestling	Unknown	1-Jun-15	0.2044	6.8477	26	4	0.214268775
BKT9_6	BKT9	POWD	2	Nestling	Unknown	1-Jun-15	0.2044	6.8477	32	2	0.214268775
BKT9_7	BKT9	POWD	2	Nestling	Unknown	1-Jun-15	0.2044	6.8477	37	3	0.214268775
BKT9_8	BKT9	POWD	2	Nestling	Unknown	1-Jun-15	0.2044	6.8477	25	4	0.214268775
BKT9_9	BKT9	POWD	2	Adult	Female	1-Jun-15	0.2044	6.8477	30	4	0.214268775
DAM1_1	DAM1	POWD	1	Nestling	Unknown	21-May-15	0.158	6.5776	41	9	0.235019763
DAM1_2	DAM1	POWD	1	Nestling	Unknown	21-May-15	0.158	6.5776	31	5	0.235019763
DAM1_3	DAM1	POWD	1	Nestling	Unknown	21-May-15	0.158	6.5776	28	3	0.235019763
DAM1_4	DAM1	POWD	2	Nestling	Unknown	22-May-15	0.158	6.5776	28	4	0.235019763
DAM1_5	DAM1	POWD	2	Adult	Female	22-May-15	0.158	6.5776	32	3	0.235019763
DAM1_6	DAM1	POWD	2	Nestling	Unknown	22-May-15	0.158	6.5776	45	2	0.235019763
DAM1_7	DAM1	POWD	2	Adult	Male	22-May-15	0.158	6.5776	59	4	0.235019763
MMP1_1	MMP1	POWD	1	Nestling	Unknown	25-May-15	0.2296	6.3421	28	6	0.147628458
MMP1_2	MMP1	POWD	1	Nestling	Unknown	25-May-15	0.2296	6.3421	22	2	0.147628458
MMP1_3	MMP1	POWD	1	Nestling	Unknown	25-May-15	0.2296	6.3421	27	3	0.147628458
MMP1_4	MMP1	POWD	1	Nestling	Unknown	25-May-15	0.2296	6.3421	29	8	0.147628458
MMP1_5	MMP1	POWD	1	Nestling	Unknown	25-May-15	0.2296	6.3421	20	4	0.147628458
MMP2_11	MMP2	POWD	2	Adult	Female	28-May-15	0.214	6.8031	22	3	0.301422925
MMP2_12	MMP2	POWD	2	Adult	Male	28-May-15	0.214	6.8031	52	9	0.301422925
MMP2_3	MMP2	POWD	1	Nestling	Unknown	26-May-15	0.214	6.8031	29	6	0.301422925
MMP2_4	MMP2	POWD	1	Nestling	Unknown	26-May-15	0.214	6.8031	27	4	0.301422925
MMP2_5	MMP2	POWD	1	Nestling	Unknown	26-May-15	0.214	6.8031	28	4	0.301422925
MMP2_6	MMP2	POWD	2	Nestling	Unknown	28-May-15	0.214	6.8031	50	9	0.301422925
MMP2_7	MMP2	POWD	2	Nestling	Unknown	28-May-15	0.214	6.8031	37	4	0.301422925
MMP2_8	MMP2	POWD	2	Nestling	Unknown	28-May-15	0.214	6.8031	37	3	0.301422925
MMP2_9	MMP2	POWD	2	Nestling	Unknown	28-May-15	0.214	6.8031	34	4	0.301422925
