# Supplementary material for: Stream acidification and reduced aquatic prey availability are associated with dietary shifts in an obligate riparian Neotropical migratory songbird
Source: PeerJ. 2018 Jul 6;6:e5141. doi: 10.7717/peerj.5141 (PMC6037135; doi:10.7717/peerj.5141)
Supplement: Supplemental Information 3 [file peerj-06-5141-s010.csv]

SAMPLE	NEST	STREAM	AGE	SEX	COLLECTION_DATE	PROPORTION_EPT	AVG_PH	MOTU_RICHNESS
BKT1_13	BKT1	LOYAL	Adult	Female	20-May-15	0.2695	7.0441	20
MMP2_11	MMP2	POWD	Adult	Female	28-May-15	0.214	6.8031	22
BKT9_9	BKT9	POWD	Adult	Female	1-Jun-15	0.2044	6.8477	30
DAM1_5	DAM1	POWD	Adult	Female	22-May-15	0.158	6.5776	32
BKT7_9	BKT7	POWD	Adult	Female	28-May-15	0.1628	6.6913	41
BKT3_10	BKT3	LAUREL	Adult	Female	25-May-15	0.0724	5.8823	47
BKT14_9	BKT14	POWD	Adult	Female	1-Jun-15	0.0829	4.6273	67
BKT1_12	BKT1	LOYAL	Adult	Male	20-May-15	0.2695	7.0441	23
BKT7_10	BKT7	POWD	Adult	Male	28-May-15	0.1628	6.6913	26
BKT14_10	BKT14	POWD	Adult	Male	1-Jun-15	0.0829	4.6273	44
BKT3_11	BKT3	LAUREL	Adult	Male	25-May-15	0.0724	5.8823	44
MMP2_12	MMP2	POWD	Adult	Male	28-May-15	0.214	6.8031	52
BKT9_10	BKT9	POWD	Adult	Male	1-Jun-15	0.2044	6.8477	55
DAM1_7	DAM1	POWD	Adult	Male	22-May-15	0.158	6.5776	59
