# Supplementary material for: Stream acidification and reduced aquatic prey availability are associated with dietary shifts in an obligate riparian Neotropical migratory songbird
Source: PeerJ. 2018 Jul 6;6:e5141. doi: 10.7717/peerj.5141 (PMC6037135; doi:10.7717/peerj.5141)
Supplement: Supplemental Information 4 [file peerj-06-5141-s011.csv]

SAMPLE	NEST	STREAM	VISIT	AGE	SEX	COLLECTION_DATE	PROPORTION_EPT	AVG_PH	MOTU_RICHNESS	LEVINS
BKT3_5	BKT3	LAUREL	2	Nestling	Unknown	27-May-15	0.0724	5.8823	24	0.267588933
BKT3_6	BKT3	LAUREL	1	Nestling	Unknown	25-May-15	0.0724	5.8823	25	0.267588933
BKT3_7	BKT3	LAUREL	1	Nestling	Unknown	25-May-15	0.0724	5.8823	25	0.267588933
BKT3_3	BKT3	LAUREL	2	Nestling	Unknown	27-May-15	0.0724	5.8823	29	0.267588933
BKT3_8	BKT3	LAUREL	1	Nestling	Unknown	25-May-15	0.0724	5.8823	34	0.267588933
BKT3_4	BKT3	LAUREL	2	Nestling	Unknown	27-May-15	0.0724	5.8823	40	0.267588933
BKT3_9	BKT3	LAUREL	1	Nestling	Unknown	25-May-15	0.0724	5.8823	44	0.267588933
BKT3_1	BKT3	LAUREL	2	Nestling	Unknown	27-May-15	0.0724	5.8823	46	0.267588933
BKT3_2	BKT3	LAUREL	2	Nestling	Unknown	27-May-15	0.0724	5.8823	47	0.267588933
BKT3_12	BKT3	LAUREL	1	Nestling	Unknown	25-May-15	0.0724	5.8823	66	0.267588933
BKT14_4	BKT14	POWD	2	Nestling	Unknown	3-Jun-15	0.0829	4.6273	34	0.357549407
BKT14_5	BKT14	POWD	1	Nestling	Unknown	1-Jun-15	0.0829	4.6273	41	0.357549407
BKT14_7	BKT14	POWD	1	Nestling	Unknown	1-Jun-15	0.0829	4.6273	42	0.357549407
BKT14_3	BKT14	POWD	2	Nestling	Unknown	3-Jun-15	0.0829	4.6273	44	0.357549407
BKT14_6	BKT14	POWD	1	Nestling	Unknown	1-Jun-15	0.0829	4.6273	46	0.357549407
BKT14_1	BKT14	POWD	2	Nestling	Unknown	3-Jun-15	0.0829	4.6273	57	0.357549407
BKT14_2	BKT14	POWD	2	Nestling	Unknown	3-Jun-15	0.0829	4.6273	57	0.357549407
BKT14_8	BKT14	POWD	1	Nestling	Unknown	1-Jun-15	0.0829	4.6273	67	0.357549407
DAM1_3	DAM1	POWD	1	Nestling	Unknown	21-May-15	0.158	6.5776	28	0.235019763
DAM1_4	DAM1	POWD	2	Nestling	Unknown	22-May-15	0.158	6.5776	28	0.235019763
DAM1_2	DAM1	POWD	1	Nestling	Unknown	21-May-15	0.158	6.5776	31	0.235019763
DAM1_1	DAM1	POWD	1	Nestling	Unknown	21-May-15	0.158	6.5776	41	0.235019763
DAM1_6	DAM1	POWD	2	Nestling	Unknown	22-May-15	0.158	6.5776	45	0.235019763
BKT7_2	BKT7	POWD	1	Nestling	Unknown	26-May-15	0.1628	6.6913	14	0.24173913
BKT7_1	BKT7	POWD	1	Nestling	Unknown	26-May-15	0.1628	6.6913	15	0.24173913
BKT7_5	BKT7	POWD	2	Nestling	Unknown	28-May-15	0.1628	6.6913	23	0.24173913
BKT7_8	BKT7	POWD	2	Nestling	Unknown	28-May-15	0.1628	6.6913	23	0.24173913
BKT7_3	BKT7	POWD	1	Nestling	Unknown	26-May-15	0.1628	6.6913	29	0.24173913
BKT7_4	BKT7	POWD	1	Nestling	Unknown	26-May-15	0.1628	6.6913	32	0.24173913
BKT7_7	BKT7	POWD	2	Nestling	Unknown	28-May-15	0.1628	6.6913	32	0.24173913
BKT7_6	BKT7	POWD	2	Nestling	Unknown	28-May-15	0.1628	6.6913	35	0.24173913
BKT5_1	BKT5	POWD	2	Nestling	Unknown	29-May-15	0.1758	6.6661	11	0.245652174
BKT5_2	BKT5	POWD	2	Nestling	Unknown	29-May-15	0.1758	6.6661	17	0.245652174
BKT5_7	BKT5	POWD	1	Nestling	Unknown	28-May-15	0.1758	6.6661	21	0.245652174
BKT5_6	BKT5	POWD	1	Nestling	Unknown	28-May-15	0.1758	6.6661	23	0.245652174
BKT5_4	BKT5	POWD	2	Nestling	Unknown	29-May-15	0.1758	6.6661	24	0.245652174
BKT5_5	BKT5	POWD	1	Nestling	Unknown	28-May-15	0.1758	6.6661	29	0.245652174
BKT5_3	BKT5	POWD	2	Nestling	Unknown	29-May-15	0.1758	6.6661	31	0.245652174
BKT5_9	BKT5	POWD	1	Nestling	Unknown	28-May-15	0.1758	6.6661	35	0.245652174
BKT5_8	BKT5	POWD	1	Nestling	Unknown	28-May-15	0.1758	6.6661	45	0.245652174
BKT2_7	BKT2	LOYAL	1	Nestling	Unknown	25-May-15	0.1791	7.0973	8	0.105770751
BKT2_8	BKT2	LOYAL	1	Nestling	Unknown	25-May-15	0.1791	7.0973	8	0.105770751
BKT2_9	BKT2	LOYAL	1	Nestling	Unknown	25-May-15	0.1791	7.0973	8	0.105770751
BKT2_6	BKT2	LOYAL	1	Nestling	Unknown	25-May-15	0.1791	7.0973	10	0.105770751
BKT2_2	BKT2	LOYAL	2	Nestling	Unknown	26-May-15	0.1791	7.0973	11	0.105770751
BKT2_4	BKT2	LOYAL	2	Nestling	Unknown	26-May-15	0.1791	7.0973	12	0.105770751
BKT2_5	BKT2	LOYAL	2	Nestling	Unknown	26-May-15	0.1791	7.0973	17	0.105770751
BKT2_1	BKT2	LOYAL	2	Nestling	Unknown	26-May-15	0.1791	7.0973	23	0.105770751
BKT2_10	BKT2	LOYAL	1	Nestling	Unknown	25-May-15	0.1791	7.0973	26	0.105770751
BKT9_1	BKT9	POWD	1	Nestling	Unknown	29-May-15	0.2044	6.8477	24	0.214268775
BKT9_8	BKT9	POWD	2	Nestling	Unknown	1-Jun-15	0.2044	6.8477	25	0.214268775
BKT9_5	BKT9	POWD	2	Nestling	Unknown	1-Jun-15	0.2044	6.8477	26	0.214268775
BKT9_3	BKT9	POWD	1	Nestling	Unknown	29-May-15	0.2044	6.8477	28	0.214268775
BKT9_4	BKT9	POWD	1	Nestling	Unknown	29-May-15	0.2044	6.8477	31	0.214268775
BKT9_6	BKT9	POWD	2	Nestling	Unknown	1-Jun-15	0.2044	6.8477	32	0.214268775
BKT9_2	BKT9	POWD	1	Nestling	Unknown	29-May-15	0.2044	6.8477	35	0.214268775
BKT9_7	BKT9	POWD	2	Nestling	Unknown	1-Jun-15	0.2044	6.8477	37	0.214268775
MMP2_4	MMP2	POWD	1	Nestling	Unknown	26-May-15	0.214	6.8031	27	0.301422925
MMP2_5	MMP2	POWD	1	Nestling	Unknown	26-May-15	0.214	6.8031	28	0.301422925
MMP2_3	MMP2	POWD	1	Nestling	Unknown	26-May-15	0.214	6.8031	29	0.301422925
MMP2_9	MMP2	POWD	2	Nestling	Unknown	28-May-15	0.214	6.8031	34	0.301422925
MMP2_7	MMP2	POWD	2	Nestling	Unknown	28-May-15	0.214	6.8031	37	0.301422925
MMP2_8	MMP2	POWD	2	Nestling	Unknown	28-May-15	0.214	6.8031	37	0.301422925
MMP2_6	MMP2	POWD	2	Nestling	Unknown	28-May-15	0.214	6.8031	50	0.301422925
MMP1_5	MMP1	POWD	1	Nestling	Unknown	25-May-15	0.2296	6.3421	20	0.147628458
MMP1_2	MMP1	POWD	1	Nestling	Unknown	25-May-15	0.2296	6.3421	22	0.147628458
MMP1_3	MMP1	POWD	1	Nestling	Unknown	25-May-15	0.2296	6.3421	27	0.147628458
MMP1_1	MMP1	POWD	1	Nestling	Unknown	25-May-15	0.2296	6.3421	28	0.147628458
MMP1_4	MMP1	POWD	1	Nestling	Unknown	25-May-15	0.2296	6.3421	29	0.147628458
BKT1_11	BKT1	LOYAL	2	Nestling	Unknown	20-May-15	0.2695	7.0441	7	0.200079051
BKT1_6	BKT1	LOYAL	2	Nestling	Unknown	20-May-15	0.2695	7.0441	14	0.200079051
BKT1_5	BKT1	LOYAL	1	Nestling	Unknown	18-May-15	0.2695	7.0441	22	0.200079051
BKT1_7	BKT1	LOYAL	2	Nestling	Unknown	20-May-15	0.2695	7.0441	23	0.200079051
BKT1_4	BKT1	LOYAL	1	Nestling	Unknown	18-May-15	0.2695	7.0441	29	0.200079051
BKT1_8	BKT1	LOYAL	2	Nestling	Unknown	20-May-15	0.2695	7.0441	29	0.200079051
BKT1_2	BKT1	LOYAL	1	Nestling	Unknown	18-May-15	0.2695	7.0441	31	0.200079051
BKT1_10	BKT1	LOYAL	2	Nestling	Unknown	20-May-15	0.2695	7.0441	33	0.200079051
BKT1_1	BKT1	LOYAL	1	Nestling	Unknown	18-May-15	0.2695	7.0441	36	0.200079051
