# Supplementary material for: Stream acidification and reduced aquatic prey availability are associated with dietary shifts in an obligate riparian Neotropical migratory songbird
Source: PeerJ. 2018 Jul 6;6:e5141. doi: 10.7717/peerj.5141 (PMC6037135; doi:10.7717/peerj.5141)
Supplement: Supplemental Information 5 [file peerj-06-5141-s012.csv]

NEST	STREAM	INCLUDES_ADULTS	MOTU_RICHNESS	LEVINS	AVG_PH	PROPORTION_EPT
BKT1	LOYAL	Yes	97	0.194624506	7.044117955	0.269485904
BKT14	POWD	Yes	152	0.374426877	4.627254075	0.082872928
BKT2	LOYAL	No	51	0.105770751	7.09729466	0.179063361
BKT3	LAUREL	Yes	133	0.278972332	5.882286661	0.072390572
BKT5	POWD	No	107	0.245652174	6.666108838	0.175750834
BKT7	POWD	Yes	105	0.252411067	6.691325113	0.162763466
BKT9	POWD	Yes	119	0.273754941	6.84767656	0.204414587
DAM1	POWD	Yes	132	0.30486166	6.577577501	0.15795207
MMP1	POWD	No	57	0.147628458	6.342140734	0.229577465
MMP2	POWD	Yes	135	0.323320158	6.803125314	0.213963964
