# Supplementary material for: Stream acidification and reduced aquatic prey availability are associated with dietary shifts in an obligate riparian Neotropical migratory songbird
Source: PeerJ. 2018 Jul 6;6:e5141. doi: 10.7717/peerj.5141 (PMC6037135; doi:10.7717/peerj.5141)
Supplement: Supplemental Information 6 [file peerj-06-5141-s013.csv]

SAMPLE	NEST	STREAM	SPECIES	COLLECTION_DATE	AVG_PH	PROPORTION_EPT	MOTU_RICHNESS	denovo47	denovo54	denovo88	denovo217	denovo221	denovo238	denovo246	denovo309	denovo315	denovo463	denovo480	denovo498	denovo534	denovo663	denovo672	denovo715	denovo717	denovo792	denovo878	denovo952	denovo1018	denovo1131	denovo1146	denovo1262	denovo1285	denovo1289	denovo1304	denovo1340	denovo1425	denovo1440	denovo1443	denovo1447	denovo1477	denovo1482	denovo1535	denovo1544	denovo1547	denovo1551	denovo1585	denovo1588	denovo1624	denovo1718
DAM40_1	DAM40	LAUREL	ACFL	24-Jul-15	4.15351	0	34	0	0	0	0	0	0	0	0	0	1	0	0	0	0	0	1	1	0	0	0	0	0	0	0	1	0	0	0	0	0	0	0	0	0	0	0	0	0	0	0	1	0
DAM40_2	DAM40	LAUREL	ACFL	24-Jul-15	4.15351	0	41	0	0	0	1	0	0	0	0	0	0	0	0	0	0	0	1	0	0	0	0	0	0	0	0	0	0	0	0	0	0	0	0	0	0	0	0	0	1	0	0	0	0
DAM39_1	DAM39	LOYAL	ACFL	20-Jul-15	7.04412	0.003597122	47	0	1	0	0	0	0	1	0	0	0	0	0	0	1	0	0	0	0	0	0	0	0	0	0	1	0	0	0	1	1	0	0	0	0	0	0	0	1	0	1	0	0
DAM39_2	DAM39	LOYAL	ACFL	20-Jul-15	7.04412	0.003597122	20	0	0	0	1	0	0	0	0	0	0	0	0	0	0	0	0	0	0	1	0	0	0	0	0	0	0	0	0	0	0	0	0	0	0	0	0	0	0	0	0	0	0
DAM39_3	DAM39	LOYAL	ACFL	20-Jul-15	7.04412	0.003597122	53	0	0	0	0	0	0	0	0	0	0	0	0	1	1	0	0	0	0	1	1	0	0	0	0	0	0	0	0	1	0	0	0	0	0	0	0	0	1	0	0	0	0
DAM32_1	DAM32	LAUREL	ACFL	29-Jun-15	4.86709	0.004521964	22	0	0	0	0	1	0	0	0	0	0	0	0	0	0	0	0	0	0	1	0	0	0	0	0	0	0	0	0	0	0	0	0	0	0	0	0	0	0	0	0	0	0
DAM32_2	DAM32	LAUREL	ACFL	29-Jun-15	4.86709	0.004521964	37	0	0	0	0	0	0	0	0	0	0	0	0	1	1	0	0	0	0	1	1	0	0	0	0	0	0	0	0	0	0	1	0	0	0	0	0	0	0	0	0	0	0
BDH29_1	BDH29	LAUREL	ACFL	17-Jun-15	5.23078	0.004961021	51	0	1	0	0	0	0	0	0	1	0	0	0	0	0	0	1	1	0	0	0	0	0	0	0	1	0	0	0	0	0	0	0	0	0	0	0	0	1	0	0	0	0
BDH29_2	BDH29	LAUREL	ACFL	17-Jun-15	5.23078	0.004961021	41	0	0	0	0	0	0	0	0	1	0	0	0	0	0	0	0	1	0	0	0	0	0	0	1	1	0	0	0	0	1	0	0	0	0	0	0	0	0	0	0	0	0
BDH29_3	BDH29	LAUREL	ACFL	17-Jun-15	5.23078	0.004961021	27	0	1	0	0	0	0	0	0	0	0	0	0	0	0	1	0	1	0	0	0	0	0	0	0	0	0	0	0	0	0	0	0	0	0	0	0	0	0	0	0	0	0
DAM35_1	DAM35	POWD	ACFL	20-Jul-15	6.66611	0.007968127	24	0	0	0	0	1	0	0	0	0	0	0	0	0	0	1	0	0	0	0	0	0	0	0	0	1	0	0	0	0	0	0	0	0	0	0	0	0	0	0	0	0	0
DAM35_2	DAM35	POWD	ACFL	20-Jul-15	6.66611	0.007968127	22	0	0	0	0	0	0	0	0	0	0	0	0	0	1	0	0	0	0	0	0	0	0	0	0	0	0	0	0	0	1	0	0	0	0	0	0	0	0	1	0	0	0
DAM35_3	DAM35	POWD	ACFL	20-Jul-15	6.66611	0.007968127	29	0	0	0	0	1	0	0	0	1	0	0	0	0	0	0	0	0	0	0	0	0	0	0	0	1	0	1	0	0	0	0	0	0	0	0	0	0	0	0	0	0	0
BKT64_1	BKT64	POWD	ACFL	17-Jul-15	6.57758	0.009307135	35	1	0	0	0	0	0	1	0	0	0	0	0	0	1	0	0	0	0	0	0	0	0	0	0	1	0	0	0	1	0	0	0	0	0	0	0	0	0	0	1	0	1
BKT64_2	BKT64	POWD	ACFL	17-Jul-15	6.57758	0.009307135	41	1	1	0	0	0	0	0	0	0	0	0	1	1	1	0	0	0	0	0	0	0	0	0	0	1	0	0	0	1	1	0	0	0	0	0	0	0	0	0	0	0	1
BKT64_3	BKT64	POWD	ACFL	17-Jul-15	6.57758	0.009307135	32	1	0	0	0	0	0	1	0	0	0	0	0	0	0	0	0	0	0	0	0	0	0	0	0	0	0	0	0	0	0	0	0	0	0	0	0	0	0	1	1	0	0
DAM34_1	DAM34	POWD	ACFL	20-Jul-15	6.34214	0.015444015	31	0	1	0	0	1	0	0	0	0	0	0	0	0	0	0	0	1	0	0	0	0	0	0	0	1	0	0	0	0	0	0	0	0	0	0	0	0	0	0	0	0	0
DAM34_2	DAM34	POWD	ACFL	20-Jul-15	6.34214	0.015444015	18	0	0	0	1	0	0	0	0	0	0	0	0	0	0	1	0	0	0	0	0	0	0	0	0	1	0	0	0	0	0	0	0	0	0	0	0	0	0	0	0	0	0
BKT44_1	BKT44	LAUREL	ACFL	15-Jun-15	6.23525	0.016393443	14	0	0	0	0	0	0	0	0	0	0	0	0	0	0	0	0	0	0	0	0	0	0	0	0	0	0	1	0	0	0	0	0	0	0	0	0	0	0	0	0	0	0
BKT21_1	BKT21	LAUREL	ACFL	15-Jun-15	5.88229	0.024623803	29	0	0	0	0	0	0	0	0	0	0	0	0	0	0	0	0	0	0	0	0	1	0	0	0	1	0	0	0	0	0	0	0	0	0	0	0	0	0	0	0	0	1
BKT21_2	BKT21	LAUREL	ACFL	15-Jun-15	5.88229	0.024623803	38	0	0	0	0	1	0	0	0	0	0	0	0	0	0	0	0	0	0	0	0	1	0	0	0	1	0	0	0	1	0	1	0	0	0	0	0	0	0	0	0	0	0
BKT27_1	BKT27	POWD	ACFL	17-Jun-15	6.52017	0.02484472	50	0	1	0	0	0	1	0	0	0	0	0	0	1	0	0	0	1	0	0	0	0	0	0	0	1	0	0	0	1	1	1	0	0	0	0	1	0	1	0	0	0	0
BKT27_2	BKT27	POWD	ACFL	17-Jun-15	6.52017	0.02484472	30	0	0	0	0	0	0	0	0	0	0	0	0	0	1	0	0	1	0	0	0	0	0	0	0	1	0	0	1	0	0	0	0	0	0	0	0	0	1	0	0	0	0
BKT27_3	BKT27	POWD	ACFL	17-Jun-15	6.52017	0.02484472	39	0	1	0	0	0	1	0	0	0	0	0	0	0	1	0	1	1	0	0	0	1	0	0	0	1	0	0	0	0	1	1	0	0	0	1	0	0	1	1	0	0	0
DAM12_1	DAM12	POWD	ACFL	18-Jun-15	6.34214	0.033441208	52	1	0	0	0	0	0	0	0	0	0	0	0	0	1	0	0	0	0	0	0	1	0	0	0	0	1	0	0	0	0	0	0	0	1	1	0	0	1	0	0	0	0
DAM12_2	DAM12	POWD	ACFL	18-Jun-15	6.34214	0.033441208	34	0	0	0	0	0	0	0	0	0	0	0	0	0	0	0	0	0	1	1	1	0	0	0	0	0	0	0	0	0	1	0	0	0	0	0	0	0	0	0	0	0	1
DAM12_3	DAM12	POWD	ACFL	18-Jun-15	6.34214	0.033441208	71	0	1	1	0	1	0	0	0	0	1	0	0	1	1	0	1	1	0	0	0	0	0	0	1	1	1	0	0	1	1	0	0	0	0	0	1	0	1	0	0	1	1
BKT17_1	BKT17	POWD	ACFL	15-Jun-15	6.57758	0.036734694	27	0	0	0	0	0	0	0	0	0	0	0	0	0	0	0	1	1	0	0	0	0	0	0	0	1	0	0	0	0	0	0	0	0	0	0	0	0	0	0	0	0	0
BKT17_2	BKT17	POWD	ACFL	15-Jun-15	6.57758	0.036734694	24	0	0	0	1	0	0	0	0	0	0	0	0	0	0	0	0	1	0	0	0	0	0	0	0	1	0	0	0	1	0	0	0	0	0	0	0	0	0	0	0	0	0
BKT17_3	BKT17	POWD	ACFL	15-Jun-15	6.57758	0.036734694	28	0	0	0	0	0	0	1	0	0	0	0	0	0	0	1	0	1	0	0	0	0	0	0	0	1	0	1	0	0	0	0	0	0	0	0	0	0	1	0	0	0	0
BKT17_4	BKT17	POWD	ACFL	15-Jun-15	6.57758	0.036734694	27	0	0	0	0	1	0	0	0	0	0	0	0	0	0	0	0	1	0	0	0	0	0	0	0	1	0	0	0	0	0	0	0	0	0	0	0	0	0	0	0	0	0
BKT17_5	BKT17	POWD	ACFL	15-Jun-15	6.57758	0.036734694	33	0	0	1	0	1	0	0	0	0	0	0	0	0	0	0	0	0	0	0	0	0	0	0	0	1	1	0	0	0	0	0	0	0	1	1	0	0	1	0	0	0	0
BKT25_1	BKT25	POWD	ACFL	18-Jun-15	6.57758	0.036734694	29	0	0	0	0	0	0	0	0	0	0	0	0	0	0	0	0	1	0	0	0	0	0	0	0	1	0	0	0	0	0	1	0	0	0	0	0	0	0	0	0	0	0
BKT25_2	BKT25	POWD	ACFL	18-Jun-15	6.57758	0.036734694	33	0	0	0	0	0	0	0	0	0	0	0	0	0	1	0	0	1	1	0	0	0	0	0	0	1	0	0	0	1	0	1	0	0	0	0	0	0	0	0	0	0	1
BKT25_3	BKT25	POWD	ACFL	18-Jun-15	6.57758	0.036734694	32	1	0	0	0	0	0	0	0	0	0	0	0	0	0	0	1	1	0	0	0	0	0	0	0	1	0	0	1	0	0	1	0	0	0	0	0	0	0	0	0	0	0
BKT24_1	BKT24	POWD	ACFL	15-Jun-15	6.50739	0.039097744	35	0	0	0	0	1	0	0	0	0	0	0	0	1	0	0	0	0	0	0	0	1	0	0	0	1	0	0	0	0	0	0	0	0	0	1	0	0	0	0	0	0	0
BKT24_2	BKT24	POWD	ACFL	15-Jun-15	6.50739	0.039097744	34	0	0	0	0	1	0	0	0	0	0	0	0	0	0	0	0	0	0	1	0	1	0	0	0	0	0	0	0	0	0	0	0	0	0	1	0	0	0	0	0	0	0
BKT24_3	BKT24	POWD	ACFL	15-Jun-15	6.50739	0.039097744	44	0	0	0	0	1	0	0	0	0	0	0	0	1	0	0	0	0	1	0	0	0	0	1	0	1	0	0	0	0	0	0	0	0	0	1	0	0	0	0	0	0	0
BKT48_1	BKT48	LOYAL	ACFL	17-Jun-15	7.10443	0.042950514	39	0	0	0	0	0	0	0	0	1	0	0	1	0	1	0	1	0	0	0	0	0	0	0	0	0	0	1	0	1	0	1	1	0	0	0	0	0	0	0	0	0	1
BDH21_1	BDH21	POWD	ACFL	17-Jun-15	6.66611	0.046171171	40	0	0	0	0	0	0	0	0	0	0	0	0	0	0	0	1	1	1	0	0	0	0	0	0	1	1	0	0	0	0	0	1	0	0	0	0	1	0	0	0	1	0
BDH21_2	BDH21	POWD	ACFL	17-Jun-15	6.66611	0.046171171	21	0	0	0	0	0	1	0	0	0	0	0	0	0	0	0	0	0	0	0	0	0	0	0	0	0	0	0	0	0	0	0	0	0	0	0	0	0	0	0	0	1	0
BDH21_3	BDH21	POWD	ACFL	17-Jun-15	6.66611	0.046171171	29	0	0	0	0	0	0	0	0	0	1	0	0	0	0	0	0	0	0	0	0	0	0	0	0	1	0	0	0	0	0	1	0	0	0	0	0	0	0	0	0	1	0
DAM42_1	DAM42	LAUREL	ACFL	12-Jun-15	4.95605	0.053376906	51	0	0	0	1	1	1	0	0	0	0	0	0	0	0	0	0	0	0	0	0	0	0	0	0	1	1	0	0	0	0	0	0	0	0	1	1	0	1	0	0	0	0
DAM42_2	DAM42	LAUREL	ACFL	12-Jun-15	4.95605	0.053376906	26	0	0	0	0	0	0	0	0	0	0	0	0	0	0	0	1	1	0	0	0	0	0	0	0	1	0	0	1	0	0	1	0	0	0	0	1	0	1	0	0	0	0
[truncated: 220 more columns]
