# Supplementary material for: Stream acidification and reduced aquatic prey availability are associated with dietary shifts in an obligate riparian Neotropical migratory songbird
Source: PeerJ. 2018 Jul 6;6:e5141. doi: 10.7717/peerj.5141 (PMC6037135; doi:10.7717/peerj.5141)
Supplement: Supplemental Information 7 [file peerj-06-5141-s014.csv]

SAMPLE	NEST	STREAM	SPECIES	AVG_PH	PROPORTION_EPT	MOTU_RICHNESS	denovo47	denovo54	denovo88	denovo217	denovo221	denovo238	denovo246	denovo309	denovo315	denovo463	denovo480	denovo498	denovo534	denovo663	denovo672	denovo715	denovo717	denovo792	denovo878	denovo952	denovo1018	denovo1131	denovo1146	denovo1262	denovo1285	denovo1289	denovo1304	denovo1340	denovo1425	denovo1440	denovo1443	denovo1447	denovo1477	denovo1482	denovo1535	denovo1544	denovo1547	denovo1551	denovo1585	denovo1588	denovo1624	denovo1718	denovo1727
BDH14_1	BDH14	LAUREL	WOTH	5.88229	0.005545287	38	0	0	0	0	0	1	0	0	0	0	0	0	0	0	0	1	0	1	0	0	0	0	0	0	1	0	0	0	0	0	0	0	0	0	0	0	0	0	0	0	1	0	0
BDH14_2	BDH14	LAUREL	WOTH	5.88229	0.005545287	47	0	0	0	0	0	0	0	0	0	1	0	0	0	0	0	1	1	1	0	0	0	0	0	0	1	1	0	1	0	0	0	0	0	0	0	0	0	0	0	0	1	0	0
BDH14_3	BDH14	LAUREL	WOTH	5.88229	0.005545287	43	0	0	1	0	0	0	0	0	0	1	0	0	0	0	0	1	1	0	0	0	0	0	0	0	1	1	0	0	0	0	0	0	0	1	0	0	1	0	0	0	0	0	0
BDH14_4	BDH14	LAUREL	WOTH	5.88229	0.005545287	49	0	0	0	0	0	1	0	0	0	1	0	0	1	0	0	1	1	1	0	0	0	0	1	0	1	1	0	1	0	0	0	0	0	0	0	0	0	0	0	0	1	0	0
BDH26_1	BDH26	LAUREL	WOTH	4.15351	0.004574565	26	0	0	0	0	0	0	0	0	0	1	0	0	0	0	0	1	1	0	0	0	0	0	0	1	1	0	0	0	0	0	0	0	0	0	0	0	0	0	0	0	1	0	0
BDH26_2	BDH26	LAUREL	WOTH	4.15351	0.004574565	38	0	0	1	0	0	0	0	0	0	0	0	0	0	0	1	0	0	0	0	0	0	0	0	0	1	0	0	0	0	0	0	0	0	0	0	0	0	0	0	0	0	0	0
BDH26_3	BDH26	LAUREL	WOTH	4.15351	0.004574565	23	0	0	0	1	0	0	0	0	0	0	0	0	0	0	0	0	0	0	0	0	1	0	1	0	1	0	0	0	0	0	0	0	0	0	1	0	0	0	0	0	0	0	0
BDH26_4	BDH26	LAUREL	WOTH	4.15351	0.004574565	21	0	0	0	1	0	0	0	0	0	0	0	0	0	0	0	0	1	0	0	0	0	1	0	0	1	0	0	0	0	0	0	0	0	0	0	0	0	0	0	0	0	0	0
BKT43_1	BKT43	LAUREL	WOTH	6.23525	0.016393443	27	0	0	0	0	0	0	0	0	1	0	0	0	0	0	0	1	1	0	0	0	0	0	0	0	1	0	1	0	0	0	0	0	0	1	0	0	0	0	0	0	0	0	0
BKT43_2	BKT43	LAUREL	WOTH	6.23525	0.016393443	22	0	0	0	0	0	0	0	0	1	0	0	0	0	0	0	0	0	0	0	0	0	0	0	0	1	1	1	0	0	0	0	0	0	1	0	0	0	0	0	0	0	0	0
BKT56_3	BKT56	LAUREL	WOTH	4.86709	0.001175088	34	1	0	1	0	0	0	0	0	1	0	0	0	0	0	0	0	0	0	0	0	0	0	0	1	1	0	1	0	0	0	0	0	0	0	0	0	1	0	0	0	0	0	0
BKT56_4	BKT56	LAUREL	WOTH	4.86709	0.001175088	45	0	0	0	0	0	0	0	0	0	0	0	0	0	0	0	0	0	0	0	0	0	0	0	1	1	0	0	0	1	0	0	0	0	0	0	1	1	1	0	0	0	0	0
BKT56_5	BKT56	LAUREL	WOTH	4.86709	0.001175088	34	0	0	0	0	0	0	1	0	0	0	0	0	0	1	0	0	0	0	0	0	0	0	0	0	0	0	0	0	0	0	1	0	0	0	1	1	1	1	0	1	0	0	0
DAM50_1	DAM50	LAUREL	WOTH	5.67066	0.004081633	42	0	0	1	0	0	0	0	0	1	0	0	0	0	1	0	0	0	0	0	0	0	0	0	0	1	0	1	0	0	0	0	0	0	0	0	1	0	1	0	0	0	0	0
DAM50_2	DAM50	LAUREL	WOTH	5.67066	0.004081633	29	0	0	0	0	0	0	1	0	0	0	0	0	0	0	0	0	0	0	0	0	0	0	0	1	1	0	0	0	0	0	0	0	0	0	0	0	0	0	0	1	0	0	0
DAM52_1	DAM52	LAUREL	WOTH	4.05606	0.009483667	36	0	0	0	0	0	0	0	0	0	0	0	0	0	0	0	0	0	0	1	0	0	0	0	1	1	0	0	0	0	0	0	0	0	0	0	1	0	1	1	0	0	0	0
DAM52_2	DAM52	LAUREL	WOTH	4.05606	0.009483667	36	0	0	0	0	0	0	0	0	0	0	0	0	0	0	0	0	0	0	1	1	0	0	0	1	1	0	0	0	0	0	0	0	0	0	0	1	1	1	1	0	0	0	0
DAM61_1	DAM61	LAUREL	WOTH	5.27595	0.006376196	30	0	0	0	0	0	0	0	0	1	0	0	0	0	0	0	0	0	0	0	0	0	0	0	0	1	0	1	0	0	0	0	1	0	0	0	0	0	1	0	0	0	0	0
DAM61_2	DAM61	LAUREL	WOTH	5.27595	0.006376196	28	0	0	0	0	0	0	1	0	0	0	0	0	0	0	0	0	0	0	0	1	0	0	0	0	1	0	1	0	0	0	0	0	0	0	0	0	0	1	0	1	0	0	0
MMP7_1	MMP7	LAUREL	WOTH	5.27595	0.027559055	15	0	0	0	0	0	0	0	0	0	0	0	0	0	0	0	0	1	0	0	0	1	0	0	0	1	0	0	0	0	0	0	0	0	0	1	0	0	0	0	0	0	0	0
MMP7_2	MMP7	LAUREL	WOTH	5.27595	0.027559055	39	1	0	1	0	0	0	0	0	0	0	0	0	1	0	0	0	1	0	1	1	0	0	0	0	1	0	0	0	1	0	0	0	0	0	0	0	1	0	0	0	0	0	0
MMP7_3	MMP7	LAUREL	WOTH	5.27595	0.027559055	14	0	0	0	0	0	0	0	0	0	0	0	0	0	0	0	0	1	0	0	0	0	0	0	0	1	0	0	0	0	0	0	0	0	0	0	0	0	0	0	0	0	0	0
BDH22_1	BDH22	LOYAL	WOTH	7.10443	0.058635394	34	0	0	0	0	0	1	0	0	0	1	0	0	0	0	0	0	0	0	0	0	0	0	0	0	0	0	0	0	0	0	0	0	0	0	0	0	0	0	0	0	1	0	0
BDH22_2	BDH22	LOYAL	WOTH	7.10443	0.058635394	45	0	0	1	0	0	1	0	0	0	1	0	1	0	0	0	1	1	0	0	0	0	0	0	0	1	0	0	0	1	0	0	0	0	0	0	0	0	0	0	0	1	0	0
BKT47_1	BKT47	LOYAL	WOTH	7.10443	0.007653061	23	0	0	0	0	0	0	0	0	0	0	0	0	0	0	0	0	0	0	0	0	0	0	0	0	0	0	1	0	0	0	0	0	0	0	0	0	0	0	0	0	0	0	0
BKT47_2	BKT47	LOYAL	WOTH	7.10443	0.007653061	31	0	0	0	0	0	0	0	0	1	0	0	0	0	0	0	1	1	0	0	0	0	0	0	0	0	0	1	0	1	0	0	0	0	0	0	0	0	0	0	0	0	0	0
BKT47_3	BKT47	LOYAL	WOTH	7.10443	0.007653061	22	0	0	0	0	0	0	0	0	1	0	0	0	0	0	0	0	0	0	0	0	0	0	0	0	0	0	1	0	0	0	0	1	0	0	0	0	0	0	0	0	0	0	0
DAM6_1	DAM6	LOYAL	WOTH	7.16394	0.087901701	43	0	0	1	0	0	1	0	0	0	1	0	0	0	1	0	0	1	0	0	0	0	0	0	0	1	0	0	1	0	0	0	0	0	0	0	0	0	1	0	0	1	0	0
DAM6_2	DAM6	LOYAL	WOTH	7.16394	0.087901701	58	0	1	1	0	0	0	0	0	0	0	0	0	0	1	0	1	0	0	0	0	0	1	0	0	0	1	0	1	0	0	0	0	0	0	0	0	1	1	0	1	0	0	0
DAM6_3	DAM6	LOYAL	WOTH	7.16394	0.087901701	20	0	0	0	0	1	0	0	0	0	0	0	0	0	0	0	0	0	0	0	1	0	0	0	0	0	0	0	0	0	0	0	0	0	0	0	0	1	0	0	0	0	0	0
DAM6_4	DAM6	LOYAL	WOTH	7.16394	0.087901701	26	0	0	0	0	0	0	0	0	0	0	0	0	0	0	0	0	1	0	0	0	0	0	0	0	1	0	0	1	0	0	1	0	0	0	0	0	0	1	0	0	0	0	1
BDH10_1	BDH10	POWD	WOTH	6.80313	0.075829384	30	0	0	0	0	0	1	0	0	0	1	0	0	0	0	0	0	1	0	0	0	0	0	0	1	1	0	0	0	0	0	0	0	0	0	0	1	0	1	0	0	1	0	0
BDH10_2	BDH10	POWD	WOTH	6.80313	0.075829384	59	0	0	1	0	0	0	0	0	0	1	0	0	0	0	0	1	1	1	0	0	0	0	0	1	1	1	0	0	1	0	0	0	0	0	0	0	1	0	0	0	1	0	0
BDH5_1	BDH5	POWD	WOTH	6.50739	0.057228916	93	1	1	1	0	0	0	0	0	0	1	0	1	1	1	0	1	1	1	0	0	0	1	1	0	1	1	0	0	0	0	0	0	0	1	0	0	1	0	0	0	0	0	0
BDH5_2	BDH5	POWD	WOTH	6.50739	0.057228916	20	0	0	0	0	0	0	0	0	0	0	0	0	0	0	0	0	1	0	0	0	0	1	0	0	0	0	0	0	0	0	0	0	0	0	0	0	0	0	0	0	0	0	0
BDH5_3	BDH5	POWD	WOTH	6.50739	0.057228916	60	0	0	0	0	0	0	0	0	0	1	0	1	0	0	0	1	1	0	0	0	0	1	1	0	1	1	0	0	0	0	0	0	0	0	0	0	1	0	0	0	0	0	0
BKT39_1	BKT39	POWD	WOTH	6.52017	0.02484472	30	0	0	0	0	0	0	0	0	0	0	0	0	0	0	0	0	1	0	0	0	0	0	0	0	0	0	0	0	0	0	0	1	0	0	0	0	0	1	0	0	0	0	1
BKT39_2	BKT39	POWD	WOTH	6.52017	0.02484472	30	1	0	0	0	0	0	0	0	0	0	0	0	0	0	0	0	1	0	0	0	0	0	0	0	0	0	0	1	0	0	0	1	0	0	0	0	0	0	0	0	0	0	0
BKT39_3	BKT39	POWD	WOTH	6.52017	0.02484472	34	0	0	1	0	0	0	0	0	0	0	0	0	0	0	0	1	0	1	0	0	0	0	0	1	1	0	0	1	0	0	1	0	0	0	0	0	1	0	0	0	0	0	1
BKT4_1	BKT4	POWD	WOTH	6.80313	0.084070796	42	0	0	1	0	0	1	0	0	0	1	0	0	0	0	0	1	1	1	0	0	0	0	0	0	1	0	0	0	0	0	0	0	0	0	0	0	0	0	0	0	0	0	1
BKT4_2	BKT4	POWD	WOTH	6.80313	0.084070796	28	0	0	0	0	0	0	0	0	0	1	0	0	0	0	0	0	1	0	0	0	0	0	0	0	1	0	0	1	0	0	1	0	0	0	0	0	0	0	0	0	0	0	1
BKT4_3	BKT4	POWD	WOTH	6.80313	0.084070796	43	0	0	0	0	0	1	0	0	0	0	0	0	0	0	0	1	1	0	0	0	0	1	0	0	1	1	1	1	0	0	1	0	0	0	0	0	0	0	0	0	0	0	1
BKT4_4	BKT4	POWD	WOTH	6.80313	0.084070796	75	0	0	1	0	0	0	0	0	1	1	0	0	1	0	0	1	0	0	0	0	0	1	1	0	0	1	1	0	0	0	0	0	0	0	0	0	1	0	0	0	0	0	0
BKT4_5	BKT4	POWD	WOTH	6.80313	0.084070796	38	0	0	0	0	0	0	0	0	1	0	0	0	0	1	0	0	0	0	0	0	0	0	1	0	0	0	1	0	0	1	0	1	0	0	0	0	1	0	0	0	0	0	0
BKT6_1	BKT6	POWD	WOTH	6.67298	0.032295271	40	0	0	0	0	0	0	1	0	0	0	0	1	1	0	0	0	0	0	0	0	0	0	0	0	0	0	0	0	0	0	0	0	0	0	0	0	0	0	0	0	0	0	0
BKT6_2	BKT6	POWD	WOTH	6.67298	0.032295271	38	0	0	0	1	0	0	1	0	0	0	0	0	0	0	0	0	0	1	0	0	0	0	0	0	1	0	0	0	1	1	0	0	0	0	0	0	0	0	0	1	0	0	0
BKT6_3	BKT6	POWD	WOTH	6.67298	0.032295271	40	0	0	1	0	0	0	0	0	0	1	0	0	0	0	0	0	0	1	0	0	0	1	0	0	0	1	0	0	0	0	0	0	0	1	0	0	1	0	0	0	0	0	0
BKT6_4	BKT6	POWD	WOTH	6.67298	0.032295271	46	1	1	0	0	0	0	1	0	0	0	0	0	0	1	0	0	0	0	0	0	0	0	0	0	0	0	0	0	0	0	0	0	0	0	0	0	0	1	1	1	0	0	0
BKT62_1	BKT62	POWD	WOTH	6.80313	0.008423586	44	0	1	0	0	0	0	0	0	0	0	0	0	0	0	0	0	0	0	0	1	0	0	0	0	1	0	0	0	0	1	0	0	0	0	0	0	0	1	0	1	0	1	0
BKT62_2	BKT62	POWD	WOTH	6.80313	0.008423586	37	1	0	0	0	0	0	0	0	0	0	0	0	0	1	0	0	0	0	0	0	0	0	0	0	0	0	0	0	0	0	0	0	0	0	0	0	0	1	1	1	0	0	0
BKT62_3	BKT62	POWD	WOTH	6.80313	0.008423586	37	1	0	0	0	1	0	0	0	0	0	0	0	0	1	0	0	0	0	0	0	0	0	0	0	1	0	0	0	0	0	0	0	0	0	0	0	0	0	1	1	0	0	0
[truncated: 219 more columns]
