# Supplementary material for: Stream acidification and reduced aquatic prey availability are associated with dietary shifts in an obligate riparian Neotropical migratory songbird
Source: PeerJ. 2018 Jul 6;6:e5141. doi: 10.7717/peerj.5141 (PMC6037135; doi:10.7717/peerj.5141)
Supplement: Supplemental Information 8 — Each row represents the identified MOTUS for a given waterthrush fecal sample. These are the raw data are used for the logistic regression models, and the input file for R code in Trevelline_PeerJ_2018_tidy.Rmd [file peerj-06-5141-s015.csv]

SAMPLE	NEST	DATE	VISIT	STREAM	AGE_SEX	PROPORTION_EPT	Arthropoda.Arachnida.Araneae.Lycosidae	Arthropoda.Arachnida.Araneae.Philodromidae	Arthropoda.Arachnida.Trombidiformes.Protziidae	Arthropoda.Insecta.Blattodea.Cryptocercidae	Arthropoda.Insecta.Coleoptera.Curculionidae	Arthropoda.Insecta.Diptera.Chironomidae	Arthropoda.Insecta.Diptera.Culicidae	Arthropoda.Insecta.Diptera.Dolichopodidae	Arthropoda.Insecta.Diptera.Empididae	Arthropoda.Insecta.Diptera.Limoniidae	Arthropoda.Insecta.Diptera.Pediciidae	Arthropoda.Insecta.Diptera.Rhagionidae	Arthropoda.Insecta.Diptera.Sciaridae	Arthropoda.Insecta.Diptera.Stratiomyidae	Arthropoda.Insecta.Diptera.Syrphidae	Arthropoda.Insecta.Diptera.Tabanidae	Arthropoda.Insecta.Diptera.Tachinidae	Arthropoda.Insecta.Diptera.Tipulidae	Arthropoda.Insecta.Ephemeroptera.Ameletidae	Arthropoda.Insecta.Ephemeroptera.Baetidae	Arthropoda.Insecta.Ephemeroptera.Ephemerellidae	Arthropoda.Insecta.Ephemeroptera.Ephemeridae	Arthropoda.Insecta.Ephemeroptera.Heptageniidae	Arthropoda.Insecta.Ephemeroptera.Isonychiidae	Arthropoda.Insecta.Hemiptera.Alydidae	Arthropoda.Insecta.Hemiptera.Miridae	Arthropoda.Insecta.Hymenoptera.Tenthredinidae	Arthropoda.Insecta.Lepidoptera.Erebidae	Arthropoda.Insecta.Lepidoptera.Gelechiidae	Arthropoda.Insecta.Lepidoptera.Geometridae	Arthropoda.Insecta.Lepidoptera.Noctuidae	Arthropoda.Insecta.Lepidoptera.Nymphalidae	Arthropoda.Insecta.Lepidoptera.Tortricidae	Arthropoda.Insecta.Mecoptera.Bittacidae	Arthropoda.Insecta.Megaloptera.Corydalidae	Arthropoda.Insecta.Orthoptera.Rhaphidophoridae	Arthropoda.Insecta.Plecoptera.Capniidae	Arthropoda.Insecta.Plecoptera.Chloroperlidae	Arthropoda.Insecta.Plecoptera.Leuctridae	Arthropoda.Insecta.Plecoptera.Nemouridae	Arthropoda.Insecta.Plecoptera.Perlidae	Arthropoda.Insecta.Plecoptera.Perlodidae	Arthropoda.Insecta.Plecoptera.Pteronarcyidae
BKT15.1.1	BKT15_1	18-May-15	1	LOYAL	Nestling	0.269485904	0	0	0	0	0	1	0	0	1	1	0	0	0	0	0	0	1	1	1	1	0	0	0	1	0	0	0	0	0	0	1	0	0	0	1	1	0	0	1	0	0	1	1
BKT15.1.2	BKT15_1	18-May-15	1	LOYAL	Nestling	0.269485904	0	0	0	0	0	1	0	0	0	0	0	1	0	0	0	0	0	0	1	1	1	0	0	1	0	0	0	0	0	0	1	0	0	0	0	0	0	1	0	0	0	1	0
BKT15.1.4	BKT15_1	18-May-15	1	LOYAL	Nestling	0.269485904	0	0	0	0	0	1	0	0	0	0	0	1	0	0	0	0	0	1	0	0	1	0	0	1	0	0	0	0	0	1	1	1	0	0	0	0	0	1	0	0	1	0	1
BKT15.1.5	BKT15_1	18-May-15	1	LOYAL	Nestling	0.269485904	0	0	0	0	0	1	0	0	0	1	0	1	0	0	0	0	1	1	1	0	0	0	1	1	0	0	0	0	0	0	1	0	0	0	0	0	0	1	0	0	0	1	0
BKT15.1.13	BKT15_1	20-May-15	2	LOYAL	Adult Female	0.269485904	0	0	0	0	0	0	0	0	0	0	0	0	0	0	0	0	0	1	0	1	1	0	0	1	0	0	0	0	0	0	1	0	0	0	0	0	0	1	0	0	1	1	0
BKT15.1.12	BKT15_1	20-May-15	2	LOYAL	Adult Male	0.269485904	0	0	0	0	0	0	0	0	0	1	0	0	0	0	0	0	0	1	0	1	1	0	1	1	0	0	0	0	0	0	1	0	0	0	0	0	0	1	0	0	1	1	1
BKT15.1.10	BKT15_1	20-May-15	2	LOYAL	Nestling	0.269485904	0	0	0	0	0	1	0	0	0	0	0	1	0	0	0	1	1	1	0	1	1	0	1	1	0	0	0	0	0	1	1	0	0	0	0	0	0	1	0	0	1	0	1
BKT15.1.11	BKT15_1	20-May-15	2	LOYAL	Nestling	0.269485904	0	0	0	0	0	0	0	0	0	0	0	0	0	0	0	0	0	0	0	0	0	0	0	1	0	0	0	0	0	0	1	0	0	0	0	0	0	1	0	0	0	0	1
BKT15.1.6	BKT15_1	20-May-15	2	LOYAL	Nestling	0.269485904	0	0	0	0	0	1	0	0	0	0	0	1	0	0	0	0	0	1	1	0	1	0	1	1	0	0	0	0	0	0	1	0	0	0	0	0	0	1	0	0	1	0	0
BKT15.1.7	BKT15_1	20-May-15	2	LOYAL	Nestling	0.269485904	0	0	0	0	0	1	0	0	0	0	0	0	0	0	0	0	1	1	1	0	1	0	1	1	0	0	0	0	0	0	1	0	1	0	0	0	0	1	0	0	1	1	1
BKT15.1.8	BKT15_1	20-May-15	2	LOYAL	Nestling	0.269485904	0	0	0	0	1	1	0	0	0	0	0	1	0	0	0	0	0	1	0	1	1	0	0	1	0	0	0	0	0	0	1	0	0	0	0	0	0	1	0	0	1	0	1
BKT15.14.9	BKT15_14	1-Jun-15	1	POWD	Adult Female	0.082872928	0	0	0	0	0	0	1	1	0	1	0	0	0	0	1	1	0	1	1	0	1	0	0	1	0	0	0	0	0	1	1	0	0	0	1	1	1	0	1	0	0	1	0
BKT15.14.10	BKT15_14	1-Jun-15	1	POWD	Adult Male	0.082872928	0	0	0	0	0	1	1	0	0	1	0	0	0	0	1	1	1	1	1	0	0	0	1	0	1	0	0	1	0	1	1	0	0	0	1	0	0	0	1	0	0	1	0
BKT15.14.5	BKT15_14	1-Jun-15	1	POWD	Nestling	0.082872928	1	0	0	0	0	0	1	0	0	1	0	0	0	0	0	1	0	1	1	0	0	0	0	0	0	0	0	0	0	1	1	0	0	0	1	0	0	0	1	0	1	1	0
BKT15.14.6	BKT15_14	1-Jun-15	1	POWD	Nestling	0.082872928	0	0	0	0	0	0	1	0	0	1	0	0	0	0	1	0	0	1	1	0	0	0	0	1	0	0	0	0	0	1	1	1	0	0	1	0	0	0	1	0	1	1	1
BKT15.14.7	BKT15_14	1-Jun-15	1	POWD	Nestling	0.082872928	0	0	0	0	1	1	0	0	0	1	0	0	0	0	1	0	0	1	1	0	0	0	0	0	0	0	0	0	0	1	1	1	0	0	1	1	1	0	1	0	1	1	0
BKT15.14.8	BKT15_14	1-Jun-15	1	POWD	Nestling	0.082872928	0	0	0	0	1	1	1	1	0	1	1	0	0	0	1	1	0	1	1	0	1	0	0	0	0	0	0	0	1	1	1	1	0	0	1	1	1	0	1	0	0	1	0
BKT15.14.1	BKT15_14	3-Jun-15	2	POWD	Nestling	0.082872928	1	0	0	0	0	1	1	0	0	1	0	0	0	0	1	0	1	1	1	0	0	0	1	0	0	0	0	0	0	1	1	0	0	0	1	1	1	0	1	0	0	0	0
BKT15.14.2	BKT15_14	3-Jun-15	2	POWD	Nestling	0.082872928	1	0	0	0	0	1	1	1	0	1	0	0	0	0	1	1	0	1	1	0	1	0	1	1	0	0	0	0	0	1	1	0	0	0	1	1	0	0	1	0	1	1	1
BKT15.14.3	BKT15_14	3-Jun-15	2	POWD	Nestling	0.082872928	0	0	0	0	0	1	1	0	0	1	0	0	0	0	1	0	1	1	1	0	0	0	0	1	1	0	0	0	0	0	1	0	0	0	1	0	0	0	1	0	1	1	0
BKT15.14.4	BKT15_14	3-Jun-15	2	POWD	Nestling	0.082872928	0	0	0	0	0	0	1	1	0	1	0	0	0	0	0	0	0	1	1	1	1	0	0	0	0	0	0	0	0	1	1	1	0	0	1	1	0	0	1	0	1	1	0
BKT15.2.10	BKT15_2	25-May-15	1	LOYAL	Nestling	0.179063361	0	0	0	0	0	0	0	0	0	1	0	0	0	1	0	0	0	1	0	0	0	1	0	1	0	0	0	1	0	0	1	0	1	0	0	1	0	0	0	0	0	0	0
BKT15.2.6	BKT15_2	25-May-15	1	LOYAL	Nestling	0.179063361	0	0	0	0	0	0	0	0	0	0	0	0	0	0	0	0	0	0	0	0	1	1	0	1	0	0	0	0	0	0	0	0	1	0	1	0	0	1	0	0	1	0	0
BKT15.2.7	BKT15_2	25-May-15	1	LOYAL	Nestling	0.179063361	0	0	0	0	0	1	0	0	0	0	0	0	0	0	0	0	0	0	0	0	0	1	0	1	0	0	0	0	0	0	0	0	1	0	0	0	0	1	0	0	0	0	0
BKT15.2.8	BKT15_2	25-May-15	1	LOYAL	Nestling	0.179063361	0	0	0	1	0	1	0	0	0	0	0	0	0	0	0	1	0	0	0	0	0	0	0	1	0	0	0	0	0	0	0	0	1	0	0	0	0	0	0	0	0	0	0
BKT15.2.9	BKT15_2	25-May-15	1	LOYAL	Nestling	0.179063361	0	0	0	1	0	0	0	0	0	0	0	0	0	0	0	0	0	0	0	0	0	1	1	1	0	0	0	0	0	0	0	0	1	0	0	0	0	0	0	0	0	0	0
BKT15.2.1	BKT15_2	26-May-15	2	LOYAL	Nestling	0.179063361	0	0	0	1	0	1	0	0	0	0	0	0	0	0	0	0	0	0	1	0	1	1	0	1	0	0	0	1	0	0	0	0	1	0	0	0	0	1	0	0	1	0	0
BKT15.2.2	BKT15_2	26-May-15	2	LOYAL	Nestling	0.179063361	0	0	0	1	0	1	0	0	0	0	0	0	0	0	0	0	0	0	0	0	1	0	0	1	0	0	0	0	0	0	0	0	1	0	0	1	0	0	0	0	0	0	0
BKT15.2.4	BKT15_2	26-May-15	2	LOYAL	Nestling	0.179063361	0	0	0	1	0	1	0	0	0	1	0	0	0	0	0	0	0	0	0	0	1	0	1	1	0	0	0	0	0	0	0	0	1	0	0	0	0	0	1	0	0	0	0
BKT15.2.5	BKT15_2	26-May-15	2	LOYAL	Nestling	0.179063361	0	0	0	0	0	1	0	0	0	0	0	0	0	0	0	0	0	0	1	0	1	0	0	1	0	0	0	0	0	0	0	0	1	0	0	0	0	1	0	0	0	1	0
BKT15.3.10	BKT15_3	25-May-15	1	LAUREL	Adult Female	0.072390572	0	0	0	0	0	0	1	0	1	1	0	0	0	1	0	1	1	1	1	0	0	0	0	0	1	0	0	1	1	0	1	0	1	1	1	1	0	1	1	0	0	1	0
BKT15.3.11	BKT15_3	25-May-15	1	LAUREL	Adult Male	0.072390572	0	0	0	0	0	0	0	1	0	1	1	0	0	1	0	1	0	1	1	0	1	0	0	0	0	1	0	0	1	0	1	0	1	1	1	1	0	1	0	0	0	1	0
BKT15.3.12	BKT15_3	25-May-15	1	LAUREL	Nestling	0.072390572	0	0	0	0	0	1	0	0	0	1	1	0	0	1	0	1	0	1	1	0	0	0	0	0	0	1	0	0	1	0	1	0	1	1	1	1	0	1	1	0	1	1	0
BKT15.3.6	BKT15_3	25-May-15	1	LAUREL	Nestling	0.072390572	0	0	0	0	0	0	0	1	0	1	0	0	0	1	0	1	0	1	1	0	0	0	0	0	0	0	0	0	0	0	1	0	0	1	1	1	0	0	0	0	0	1	0
BKT15.3.7	BKT15_3	25-May-15	1	LAUREL	Nestling	0.072390572	0	0	0	0	0	0	0	0	0	1	0	0	0	1	0	1	0	1	1	0	0	0	0	0	0	1	0	0	0	1	1	0	1	0	1	1	0	0	0	0	0	1	0
BKT15.3.8	BKT15_3	25-May-15	1	LAUREL	Nestling	0.072390572	0	0	0	0	0	0	1	0	0	1	0	0	0	0	0	0	0	1	0	0	0	0	0	0	0	0	1	0	0	0	1	0	1	0	1	1	0	0	0	0	1	1	0
BKT15.3.9	BKT15_3	25-May-15	1	LAUREL	Nestling	0.072390572	1	0	0	0	0	0	0	0	0	1	0	0	0	1	0	1	0	1	1	0	0	1	0	1	0	1	0	0	0	0	1	0	1	1	1	1	0	1	0	0	1	1	0
BKT15.3.1	BKT15_3	27-May-15	2	LAUREL	Nestling	0.072390572	0	0	0	0	0	0	1	0	0	1	0	0	0	0	0	1	0	1	1	0	0	0	0	0	0	0	0	0	0	1	1	0	1	0	1	1	0	0	0	1	1	1	1
BKT15.3.2	BKT15_3	27-May-15	2	LAUREL	Nestling	0.072390572	0	0	0	0	0	0	1	1	0	1	1	0	0	0	1	1	0	1	1	0	0	0	0	0	0	0	0	0	0	0	1	0	1	0	1	1	0	1	1	0	1	1	0
BKT15.3.3	BKT15_3	27-May-15	2	LAUREL	Nestling	0.072390572	0	0	0	0	0	0	0	0	0	1	1	0	0	0	0	1	0	1	1	0	0	0	0	0	0	0	1	0	0	0	1	0	1	1	1	1	1	0	1	0	1	1	0
BKT15.3.4	BKT15_3	27-May-15	2	LAUREL	Nestling	0.072390572	0	0	0	0	0	0	0	0	0	1	1	0	0	0	0	1	0	1	1	0	0	0	1	0	0	0	0	0	0	1	1	0	1	1	1	1	0	1	0	0	0	0	0
BKT15.3.5	BKT15_3	27-May-15	2	LAUREL	Nestling	0.072390572	0	0	0	0	0	0	1	0	0	1	0	0	0	0	0	1	0	1	1	0	0	0	0	0	0	0	0	0	0	0	1	0	1	1	1	0	0	0	0	0	0	1	0
BKT15.5.5	BKT15_5	28-May-15	1	POWD	Nestling	0.175750834	0	0	0	0	0	0	0	0	0	1	0	0	0	0	1	1	0	1	0	0	0	0	1	0	0	0	0	0	0	1	1	0	1	0	1	0	0	0	1	0	1	0	0
BKT15.5.6	BKT15_5	28-May-15	1	POWD	Nestling	0.175750834	0	0	0	0	0	0	0	0	0	0	0	0	0	0	1	0	1	0	0	0	1	1	1	1	0	0	0	0	1	0	1	0	0	0	0	0	0	0	1	0	1	0	0
BKT15.5.7	BKT15_5	28-May-15	1	POWD	Nestling	0.175750834	0	0	0	0	0	1	0	0	1	0	0	0	0	0	1	0	0	1	0	0	1	1	0	0	0	0	0	0	0	0	1	0	0	0	1	0	0	1	1	0	1	0	1
BKT15.5.8	BKT15_5	28-May-15	1	POWD	Nestling	0.175750834	0	1	0	0	0	1	0	0	0	0	1	0	0	0	0	1	1	1	0	0	1	1	1	0	0	0	0	0	0	1	1	0	1	0	1	0	1	1	1	0	1	1	1
BKT15.5.9	BKT15_5	28-May-15	1	POWD	Nestling	0.175750834	0	0	0	0	0	1	0	0	1	1	0	0	0	0	1	1	0	1	0	0	1	1	1	0	0	0	0	0	0	0	1	0	0	0	0	0	0	0	1	0	1	0	1
BKT15.5.1	BKT15_5	29-May-15	2	POWD	Nestling	0.175750834	0	1	0	0	0	0	0	0	0	1	0	0	0	0	0	0	0	1	0	1	0	0	1	0	0	0	0	0	0	1	0	0	0	0	1	0	0	0	0	0	0	0	0
BKT15.5.2	BKT15_5	29-May-15	2	POWD	Nestling	0.175750834	0	0	1	0	0	0	1	0	0	0	0	0	0	0	0	1	0	1	0	1	0	0	1	0	0	0	0	0	0	1	1	0	0	0	1	0	0	0	1	0	1	0	0
BKT15.5.3	BKT15_5	29-May-15	2	POWD	Nestling	0.175750834	0	0	0	0	1	1	0	0	0	1	0	0	1	0	1	1	0	1	0	0	0	0	1	0	0	0	0	0	0	1	1	0	0	0	1	0	0	0	1	0	1	1	0
BKT15.5.4	BKT15_5	29-May-15	2	POWD	Nestling	0.175750834	0	0	1	0	0	0	0	0	0	1	0	0	0	0	1	1	0	1	0	1	0	0	1	0	0	0	0	0	0	0	1	0	0	0	1	0	1	0	1	0	0	0	0
BKT15.7.1	BKT15_7	26-May-15	1	POWD	Nestling	0.162763466	0	0	0	1	0	1	0	0	0	1	0	0	0	0	0	0	0	0	0	0	0	0	0	1	0	0	0	0	0	0	0	0	1	0	0	0	0	0	0	0	0	0	0
BKT15.7.2	BKT15_7	26-May-15	1	POWD	Nestling	0.162763466	0	0	0	1	0	1	0	0	0	1	0	0	0	0	0	1	0	0	0	0	0	0	0	1	0	0	0	0	0	0	0	0	1	0	0	0	0	1	0	0	0	0	0
BKT15.7.3	BKT15_7	26-May-15	1	POWD	Nestling	0.162763466	0	0	0	1	1	0	0	0	0	1	0	0	0	0	0	0	0	1	0	0	1	1	0	1	0	0	0	1	0	0	1	0	1	0	0	0	0	1	1	0	0	0	0
BKT15.7.4	BKT15_7	26-May-15	1	POWD	Nestling	0.162763466	0	0	1	0	0	1	0	0	0	1	0	0	1	0	1	1	0	1	1	0	0	0	1	1	0	0	0	0	0	0	1	0	0	0	1	0	1	1	1	0	0	1	0
BKT15.7.9	BKT15_7	28-May-15	2	POWD	Adult Female	0.162763466	0	0	1	0	0	1	0	0	0	1	0	0	0	0	1	1	0	1	1	1	1	0	1	0	0	0	0	0	0	1	1	0	1	0	1	0	1	1	1	1	0	1	0
BKT15.7.10	BKT15_7	28-May-15	2	POWD	Adult Male	0.162763466	0	1	0	0	0	0	0	0	0	1	0	0	0	0	1	1	0	1	1	1	0	0	1	1	0	0	0	0	0	1	1	0	0	0	1	0	0	1	1	0	0	0	1
BKT15.7.5	BKT15_7	28-May-15	2	POWD	Nestling	0.162763466	0	0	1	0	0	0	0	0	0	1	0	0	1	0	1	1	0	1	0	0	0	0	1	0	0	0	0	0	0	1	1	0	0	0	1	0	0	0	1	0	1	0	0
BKT15.7.6	BKT15_7	28-May-15	2	POWD	Nestling	0.162763466	0	0	1	0	1	1	0	0	0	1	0	0	1	0	1	1	0	1	0	1	0	0	1	0	0	0	0	0	0	0	1	0	0	0	1	0	0	1	0	0	1	1	0
BKT15.7.7	BKT15_7	28-May-15	2	POWD	Nestling	0.162763466	0	0	0	0	0	1	0	0	0	1	0	0	0	0	0	1	0	1	0	0	0	0	1	0	0	0	0	0	0	1	1	0	0	0	1	0	0	1	0	0	1	0	0
BKT15.7.8	BKT15_7	28-May-15	2	POWD	Nestling	0.162763466	0	0	0	0	0	0	0	0	0	1	0	0	1	0	1	1	0	1	0	1	1	0	1	0	0	0	0	0	0	1	0	0	0	0	1	0	0	1	1	0	0	0	0
BKT15.9.1	BKT15_9	29-May-15	1	POWD	Nestling	0.204414587	0	0	0	0	0	1	0	0	0	1	0	0	0	0	0	0	1	0	0	0	1	1	0	0	0	0	0	0	0	0	1	0	1	0	0	0	0	1	1	0	1	0	1
BKT15.9.2	BKT15_9	29-May-15	1	POWD	Nestling	0.204414587	0	0	0	0	0	1	0	0	1	0	0	0	0	0	0	0	1	1	0	0	0	1	1	1	0	0	0	0	0	1	1	0	1	0	0	0	0	0	1	0	0	0	1
BKT15.9.3	BKT15_9	29-May-15	1	POWD	Nestling	0.204414587	0	0	0	0	0	1	0	0	0	1	1	0	0	0	0	0	0	1	0	0	1	1	1	0	0	0	0	0	0	0	1	0	0	0	0	0	0	0	0	0	0	0	0
BKT15.9.4	BKT15_9	29-May-15	1	POWD	Nestling	0.204414587	0	0	0	0	0	0	0	0	1	0	0	0	0	0	0	0	0	0	0	0	1	1	0	1	0	0	0	0	1	1	1	0	0	0	0	0	0	1	1	1	0	1	1
BKT15.9.9	BKT15_9	1-Jun-15	2	POWD	Adult Female	0.204414587	0	0	0	0	0	0	0	1	0	0	1	0	0	0	0	1	1	1	0	0	1	0	1	1	0	0	0	1	1	0	1	0	0	0	1	0	1	0	1	0	1	1	1
BKT15.9.10	BKT15_9	1-Jun-15	2	POWD	Adult Male	0.204414587	0	0	0	0	0	1	0	0	0	0	1	0	0	0	0	1	1	1	0	0	1	0	1	0	1	0	0	1	1	0	1	0	0	0	1	0	0	1	1	0	1	1	1
BKT15.9.5	BKT15_9	1-Jun-15	2	POWD	Nestling	0.204414587	0	0	0	0	0	0	0	0	1	0	0	0	0	0	0	0	1	1	0	0	1	1	1	1	0	0	0	0	0	1	1	0	0	0	0	0	0	0	1	0	0	0	1
BKT15.9.6	BKT15_9	1-Jun-15	2	POWD	Nestling	0.204414587	0	0	0	0	0	0	0	0	1	1	0	0	0	0	1	0	0	1	0	0	1	1	0	0	0	0	0	0	0	0	1	0	0	0	0	0	0	1	1	0	0	0	0
BKT15.9.7	BKT15_9	1-Jun-15	2	POWD	Nestling	0.204414587	0	0	0	0	0	1	0	0	1	0	0	0	0	0	0	0	0	1	0	0	1	1	1	0	0	0	0	0	0	1	1	0	0	0	0	0	0	0	0	0	0	0	0
BKT15.9.8	BKT15_9	1-Jun-15	2	POWD	Nestling	0.204414587	0	0	0	0	0	0	0	0	1	0	0	0	0	0	0	0	0	0	0	0	1	1	1	0	0	0	0	0	0	1	1	0	0	0	0	0	0	0	1	0	1	0	1
DAM15.1.1	DAM15_1	21-May-15	1	POWD	Nestling	0.15795207	0	1	0	0	0	1	0	0	0	1	1	0	0	0	1	0	0	1	0	0	0	0	1	1	0	1	1	0	0	0	1	1	0	0	1	0	0	0	0	0	1	1	0
DAM15.1.2	DAM15_1	21-May-15	1	POWD	Nestling	0.15795207	0	1	0	0	0	1	0	0	0	1	1	0	0	0	0	0	0	1	0	0	0	0	1	0	0	0	1	0	0	0	1	0	0	0	1	0	0	0	1	0	1	1	0
DAM15.1.3	DAM15_1	21-May-15	1	POWD	Nestling	0.15795207	0	0	0	0	0	1	0	0	0	1	1	0	0	0	0	1	0	1	1	0	0	1	1	0	0	0	1	0	0	0	1	1	0	0	0	0	0	0	0	1	1	0	1
DAM15.1.5	DAM15_1	22-May-15	2	POWD	Adult Female	0.15795207	0	0	0	0	0	1	0	0	0	1	1	0	0	0	0	1	0	1	0	0	0	0	1	0	0	0	1	0	0	0	1	0	0	0	0	0	0	0	0	0	1	1	0
DAM15.1.7	DAM15_1	22-May-15	2	POWD	Adult Male	0.15795207	1	0	0	0	0	1	1	0	0	1	1	0	0	0	0	1	0	1	1	0	0	0	1	1	0	0	0	0	0	1	1	0	0	0	1	1	1	1	1	0	1	1	0
DAM15.1.4	DAM15_1	22-May-15	2	POWD	Nestling	0.15795207	0	0	0	0	0	1	0	0	0	1	1	0	0	0	0	0	0	1	0	0	0	0	1	0	0	1	0	0	0	1	1	0	0	0	1	0	0	0	0	0	1	1	0
DAM15.1.6	DAM15_1	22-May-15	2	POWD	Nestling	0.15795207	0	0	0	0	0	1	1	0	0	1	1	0	0	0	0	1	0	1	0	0	0	1	1	0	0	1	0	0	0	0	1	0	0	0	1	0	0	0	1	0	1	1	0
MMP15.1.1	MMP15_1	25-May-15	1	POWD	Nestling	0.229577465	0	0	0	0	0	1	0	0	0	0	1	0	0	0	1	0	1	1	0	0	1	0	0	1	0	0	0	0	1	0	1	0	0	0	1	1	0	1	0	0	1	1	1
MMP15.1.2	MMP15_1	25-May-15	1	POWD	Nestling	0.229577465	0	0	0	0	0	0	0	0	0	0	0	0	0	0	0	0	0	1	0	0	1	0	0	0	0	0	0	0	1	0	1	0	0	0	1	0	0	1	0	0	1	1	1
MMP15.1.3	MMP15_1	25-May-15	1	POWD	Nestling	0.229577465	0	0	0	0	0	0	0	0	0	0	1	0	0	0	0	0	1	0	0	0	1	0	0	0	0	0	0	0	0	0	1	0	0	0	1	0	0	0	0	0	1	1	1
MMP15.1.4	MMP15_1	25-May-15	1	POWD	Nestling	0.229577465	0	0	0	0	0	0	0	0	0	0	0	0	0	0	0	0	1	1	0	0	1	0	0	0	1	0	0	1	1	0	1	0	0	0	1	0	0	0	0	0	1	1	1
MMP15.1.5	MMP15_1	25-May-15	1	POWD	Nestling	0.229577465	0	0	0	0	0	0	0	0	0	0	1	0	0	0	0	0	1	1	0	0	1	0	0	0	0	0	0	1	1	0	1	0	0	0	1	0	0	0	0	0	1	1	0
MMP15.2.3	MMP15_2	26-May-15	1	POWD	Nestling	0.213963964	0	0	0	0	0	0	0	0	0	0	1	0	0	0	1	0	1	1	0	0	1	0	0	0	0	0	0	1	1	0	1	0	0	0	1	0	0	1	0	0	1	1	1
MMP15.2.4	MMP15_2	26-May-15	1	POWD	Nestling	0.213963964	0	0	0	0	0	0	0	0	0	0	0	0	0	0	1	0	0	1	0	0	1	0	0	1	0	0	0	1	1	0	1	0	0	0	1	0	0	0	0	0	1	1	1
MMP15.2.5	MMP15_2	26-May-15	1	POWD	Nestling	0.213963964	0	0	0	0	0	0	0	0	0	0	0	0	0	0	1	1	1	1	0	0	1	0	0	0	0	0	0	0	1	0	1	0	0	0	1	0	0	0	0	0	1	1	1
MMP15.2.11	MMP15_2	28-May-15	2	POWD	Adult Female	0.213963964	0	0	0	0	0	0	0	0	0	1	0	0	0	0	0	0	0	1	0	0	0	0	1	0	0	1	0	0	0	0	1	0	0	0	1	0	0	0	0	0	1	1	0
MMP15.2.12	MMP15_2	28-May-15	2	POWD	Adult Male	0.213963964	0	0	0	0	0	1	1	0	0	0	0	0	0	0	0	0	0	1	0	0	1	0	1	0	1	0	1	1	0	1	1	0	1	0	1	0	0	0	1	0	1	1	0
MMP15.2.6	MMP15_2	28-May-15	2	POWD	Nestling	0.213963964	0	0	0	0	1	0	0	0	0	0	0	0	0	0	0	0	1	1	0	0	1	1	0	0	0	0	0	1	1	0	1	0	1	0	1	0	0	0	0	0	1	1	0
MMP15.2.7	MMP15_2	28-May-15	2	POWD	Nestling	0.213963964	0	0	0	0	0	0	1	0	0	0	1	0	0	0	0	0	0	1	0	0	0	0	1	1	0	0	1	0	0	0	1	0	0	0	1	0	0	0	1	0	1	1	1
MMP15.2.8	MMP15_2	28-May-15	2	POWD	Nestling	0.213963964	0	0	0	0	0	1	0	0	0	1	0	0	0	0	0	1	0	1	0	0	1	0	1	0	0	0	1	0	0	0	1	0	0	0	1	0	0	0	0	1	1	1	0
MMP15.2.9	MMP15_2	28-May-15	2	POWD	Nestling	0.213963964	0	0	0	0	0	1	0	0	0	1	1	0	0	0	0	0	0	1	0	0	0	0	1	0	0	0	1	0	0	0	1	0	0	0	1	0	0	0	0	0	1	1	0
[truncated: 8 more columns]
