# Supplementary material for: Stream acidification and reduced aquatic prey availability are associated with dietary shifts in an obligate riparian Neotropical migratory songbird
Source: PeerJ. 2018 Jul 6;6:e5141. doi: 10.7717/peerj.5141 (PMC6037135; doi:10.7717/peerj.5141)
Supplement: Supplemental Information 9 — R code for tidying of raw MOTU data. Output file is ”data_mult_spp_glmm.csv” used for logistic regression models. [file peerj-06-5141-s016.rmd]

---
title: "Set up data for multi-species GLMM"
author: "Nathan Brouwer"
date: "February 23, 2018"
output: html_document
editor_options: 
  chunk_output_type: console
---

```{r setup, include=FALSE}
knitr::opts_chunk$set(echo = TRUE)
```

## Introduction
This file cleans raw data on MOTU pre/abs and prepares it for regression analysis.

## Preliminaries

### Load libraries

```{r}
library(reshape2)
library(here)
```


### Load raw data

Raw data is in wide format

```{r}
lowa.log.reg <- read.csv("ALL_LOWA_MOTUS_LOG_REG_FAMILY.csv")
```


##  Tidy data 

### Melt data

* Melt data so each MOTU in each sample is on its own line
* Remove empty lines between each row of data
```{r}
glmm.melt <- melt(na.omit(lowa.log.reg),
                         id.vars = names(lowa.nestling.log.reg)[1:7],
                         variable.name = "family")

dim(glmm.melt)
```

### Clean names
```{r}
names(glmm.melt) <- gsub("value","pres.abs",names(glmm.melt))
```


### Center predictor variable

Centering predictors improves GLMM modeling (eg convergence)
```{r}
glmm.melt$PROP_EPT_cent <- scale(glmm.melt$PROPORTION_EPT,
                                                             scale = F)
```

## Save data

```{r}
dat_mult_spp_glmm <- glmm.melt
write.csv(dat_mult_spp_glmm,
          file = "./data_mult_spp_glmm.csv")
```
