# Supplementary material for: Stream acidification and reduced aquatic prey availability are associated with dietary shifts in an obligate riparian Neotropical migratory songbird
Source: PeerJ. 2018 Jul 6;6:e5141. doi: 10.7717/peerj.5141 (PMC6037135; doi:10.7717/peerj.5141)
Supplement: Supplemental Information 10 — Output file from R code contained in Trevelline_PeerJ_2018_tidy.Rmd for logistic regression models in RMD file Trevelline_PeerJ_2018_glmm.Rmd. [file peerj-06-5141-s017.csv]

	SAMPLE	NEST	DATE	VISIT	STREAM	AGE_SEX	PROPORTION_EPT	family	pres.abs	PROP_EPT_cent
1	BKT15.1.1	BKT15_1	18-May-15	1	LOYAL	Nestling	0.269485904	Arthropoda.Arachnida.Araneae.Lycosidae	0	0.09876746
2	BKT15.1.2	BKT15_1	18-May-15	1	LOYAL	Nestling	0.269485904	Arthropoda.Arachnida.Araneae.Lycosidae	0	0.09876746
3	BKT15.1.4	BKT15_1	18-May-15	1	LOYAL	Nestling	0.269485904	Arthropoda.Arachnida.Araneae.Lycosidae	0	0.09876746
4	BKT15.1.5	BKT15_1	18-May-15	1	LOYAL	Nestling	0.269485904	Arthropoda.Arachnida.Araneae.Lycosidae	0	0.09876746
5	BKT15.1.13	BKT15_1	20-May-15	2	LOYAL	Adult Female	0.269485904	Arthropoda.Arachnida.Araneae.Lycosidae	0	0.09876746
6	BKT15.1.12	BKT15_1	20-May-15	2	LOYAL	Adult Male	0.269485904	Arthropoda.Arachnida.Araneae.Lycosidae	0	0.09876746
7	BKT15.1.10	BKT15_1	20-May-15	2	LOYAL	Nestling	0.269485904	Arthropoda.Arachnida.Araneae.Lycosidae	0	0.09876746
8	BKT15.1.11	BKT15_1	20-May-15	2	LOYAL	Nestling	0.269485904	Arthropoda.Arachnida.Araneae.Lycosidae	0	0.09876746
9	BKT15.1.6	BKT15_1	20-May-15	2	LOYAL	Nestling	0.269485904	Arthropoda.Arachnida.Araneae.Lycosidae	0	0.09876746
10	BKT15.1.7	BKT15_1	20-May-15	2	LOYAL	Nestling	0.269485904	Arthropoda.Arachnida.Araneae.Lycosidae	0	0.09876746
11	BKT15.1.8	BKT15_1	20-May-15	2	LOYAL	Nestling	0.269485904	Arthropoda.Arachnida.Araneae.Lycosidae	0	0.09876746
12	BKT15.14.9	BKT15_14	1-Jun-15	1	POWD	Adult Female	0.082872928	Arthropoda.Arachnida.Araneae.Lycosidae	0	-0.087845516
13	BKT15.14.10	BKT15_14	1-Jun-15	1	POWD	Adult Male	0.082872928	Arthropoda.Arachnida.Araneae.Lycosidae	0	-0.087845516
14	BKT15.14.5	BKT15_14	1-Jun-15	1	POWD	Nestling	0.082872928	Arthropoda.Arachnida.Araneae.Lycosidae	1	-0.087845516
15	BKT15.14.6	BKT15_14	1-Jun-15	1	POWD	Nestling	0.082872928	Arthropoda.Arachnida.Araneae.Lycosidae	0	-0.087845516
16	BKT15.14.7	BKT15_14	1-Jun-15	1	POWD	Nestling	0.082872928	Arthropoda.Arachnida.Araneae.Lycosidae	0	-0.087845516
17	BKT15.14.8	BKT15_14	1-Jun-15	1	POWD	Nestling	0.082872928	Arthropoda.Arachnida.Araneae.Lycosidae	0	-0.087845516
18	BKT15.14.1	BKT15_14	3-Jun-15	2	POWD	Nestling	0.082872928	Arthropoda.Arachnida.Araneae.Lycosidae	1	-0.087845516
19	BKT15.14.2	BKT15_14	3-Jun-15	2	POWD	Nestling	0.082872928	Arthropoda.Arachnida.Araneae.Lycosidae	1	-0.087845516
20	BKT15.14.3	BKT15_14	3-Jun-15	2	POWD	Nestling	0.082872928	Arthropoda.Arachnida.Araneae.Lycosidae	0	-0.087845516
21	BKT15.14.4	BKT15_14	3-Jun-15	2	POWD	Nestling	0.082872928	Arthropoda.Arachnida.Araneae.Lycosidae	0	-0.087845516
22	BKT15.2.10	BKT15_2	25-May-15	1	LOYAL	Nestling	0.179063361	Arthropoda.Arachnida.Araneae.Lycosidae	0	0.008344917
23	BKT15.2.6	BKT15_2	25-May-15	1	LOYAL	Nestling	0.179063361	Arthropoda.Arachnida.Araneae.Lycosidae	0	0.008344917
24	BKT15.2.7	BKT15_2	25-May-15	1	LOYAL	Nestling	0.179063361	Arthropoda.Arachnida.Araneae.Lycosidae	0	0.008344917
25	BKT15.2.8	BKT15_2	25-May-15	1	LOYAL	Nestling	0.179063361	Arthropoda.Arachnida.Araneae.Lycosidae	0	0.008344917
26	BKT15.2.9	BKT15_2	25-May-15	1	LOYAL	Nestling	0.179063361	Arthropoda.Arachnida.Araneae.Lycosidae	0	0.008344917
27	BKT15.2.1	BKT15_2	26-May-15	2	LOYAL	Nestling	0.179063361	Arthropoda.Arachnida.Araneae.Lycosidae	0	0.008344917
28	BKT15.2.2	BKT15_2	26-May-15	2	LOYAL	Nestling	0.179063361	Arthropoda.Arachnida.Araneae.Lycosidae	0	0.008344917
29	BKT15.2.4	BKT15_2	26-May-15	2	LOYAL	Nestling	0.179063361	Arthropoda.Arachnida.Araneae.Lycosidae	0	0.008344917
30	BKT15.2.5	BKT15_2	26-May-15	2	LOYAL	Nestling	0.179063361	Arthropoda.Arachnida.Araneae.Lycosidae	0	0.008344917
31	BKT15.3.10	BKT15_3	25-May-15	1	LAUREL	Adult Female	0.072390572	Arthropoda.Arachnida.Araneae.Lycosidae	0	-0.098327872
32	BKT15.3.11	BKT15_3	25-May-15	1	LAUREL	Adult Male	0.072390572	Arthropoda.Arachnida.Araneae.Lycosidae	0	-0.098327872
33	BKT15.3.12	BKT15_3	25-May-15	1	LAUREL	Nestling	0.072390572	Arthropoda.Arachnida.Araneae.Lycosidae	0	-0.098327872
34	BKT15.3.6	BKT15_3	25-May-15	1	LAUREL	Nestling	0.072390572	Arthropoda.Arachnida.Araneae.Lycosidae	0	-0.098327872
35	BKT15.3.7	BKT15_3	25-May-15	1	LAUREL	Nestling	0.072390572	Arthropoda.Arachnida.Araneae.Lycosidae	0	-0.098327872
36	BKT15.3.8	BKT15_3	25-May-15	1	LAUREL	Nestling	0.072390572	Arthropoda.Arachnida.Araneae.Lycosidae	0	-0.098327872
37	BKT15.3.9	BKT15_3	25-May-15	1	LAUREL	Nestling	0.072390572	Arthropoda.Arachnida.Araneae.Lycosidae	1	-0.098327872
38	BKT15.3.1	BKT15_3	27-May-15	2	LAUREL	Nestling	0.072390572	Arthropoda.Arachnida.Araneae.Lycosidae	0	-0.098327872
39	BKT15.3.2	BKT15_3	27-May-15	2	LAUREL	Nestling	0.072390572	Arthropoda.Arachnida.Araneae.Lycosidae	0	-0.098327872
40	BKT15.3.3	BKT15_3	27-May-15	2	LAUREL	Nestling	0.072390572	Arthropoda.Arachnida.Araneae.Lycosidae	0	-0.098327872
41	BKT15.3.4	BKT15_3	27-May-15	2	LAUREL	Nestling	0.072390572	Arthropoda.Arachnida.Araneae.Lycosidae	0	-0.098327872
42	BKT15.3.5	BKT15_3	27-May-15	2	LAUREL	Nestling	0.072390572	Arthropoda.Arachnida.Araneae.Lycosidae	0	-0.098327872
43	BKT15.5.5	BKT15_5	28-May-15	1	POWD	Nestling	0.175750834	Arthropoda.Arachnida.Araneae.Lycosidae	0	0.00503239
44	BKT15.5.6	BKT15_5	28-May-15	1	POWD	Nestling	0.175750834	Arthropoda.Arachnida.Araneae.Lycosidae	0	0.00503239
45	BKT15.5.7	BKT15_5	28-May-15	1	POWD	Nestling	0.175750834	Arthropoda.Arachnida.Araneae.Lycosidae	0	0.00503239
46	BKT15.5.8	BKT15_5	28-May-15	1	POWD	Nestling	0.175750834	Arthropoda.Arachnida.Araneae.Lycosidae	0	0.00503239
47	BKT15.5.9	BKT15_5	28-May-15	1	POWD	Nestling	0.175750834	Arthropoda.Arachnida.Araneae.Lycosidae	0	0.00503239
48	BKT15.5.1	BKT15_5	29-May-15	2	POWD	Nestling	0.175750834	Arthropoda.Arachnida.Araneae.Lycosidae	0	0.00503239
49	BKT15.5.2	BKT15_5	29-May-15	2	POWD	Nestling	0.175750834	Arthropoda.Arachnida.Araneae.Lycosidae	0	0.00503239
50	BKT15.5.3	BKT15_5	29-May-15	2	POWD	Nestling	0.175750834	Arthropoda.Arachnida.Araneae.Lycosidae	0	0.00503239
51	BKT15.5.4	BKT15_5	29-May-15	2	POWD	Nestling	0.175750834	Arthropoda.Arachnida.Araneae.Lycosidae	0	0.00503239
52	BKT15.7.1	BKT15_7	26-May-15	1	POWD	Nestling	0.162763466	Arthropoda.Arachnida.Araneae.Lycosidae	0	-0.007954978
53	BKT15.7.2	BKT15_7	26-May-15	1	POWD	Nestling	0.162763466	Arthropoda.Arachnida.Araneae.Lycosidae	0	-0.007954978
54	BKT15.7.3	BKT15_7	26-May-15	1	POWD	Nestling	0.162763466	Arthropoda.Arachnida.Araneae.Lycosidae	0	-0.007954978
55	BKT15.7.4	BKT15_7	26-May-15	1	POWD	Nestling	0.162763466	Arthropoda.Arachnida.Araneae.Lycosidae	0	-0.007954978
56	BKT15.7.9	BKT15_7	28-May-15	2	POWD	Adult Female	0.162763466	Arthropoda.Arachnida.Araneae.Lycosidae	0	-0.007954978
57	BKT15.7.10	BKT15_7	28-May-15	2	POWD	Adult Male	0.162763466	Arthropoda.Arachnida.Araneae.Lycosidae	0	-0.007954978
58	BKT15.7.5	BKT15_7	28-May-15	2	POWD	Nestling	0.162763466	Arthropoda.Arachnida.Araneae.Lycosidae	0	-0.007954978
59	BKT15.7.6	BKT15_7	28-May-15	2	POWD	Nestling	0.162763466	Arthropoda.Arachnida.Araneae.Lycosidae	0	-0.007954978
60	BKT15.7.7	BKT15_7	28-May-15	2	POWD	Nestling	0.162763466	Arthropoda.Arachnida.Araneae.Lycosidae	0	-0.007954978
61	BKT15.7.8	BKT15_7	28-May-15	2	POWD	Nestling	0.162763466	Arthropoda.Arachnida.Araneae.Lycosidae	0	-0.007954978
62	BKT15.9.1	BKT15_9	29-May-15	1	POWD	Nestling	0.204414587	Arthropoda.Arachnida.Araneae.Lycosidae	0	0.033696143
63	BKT15.9.2	BKT15_9	29-May-15	1	POWD	Nestling	0.204414587	Arthropoda.Arachnida.Araneae.Lycosidae	0	0.033696143
64	BKT15.9.3	BKT15_9	29-May-15	1	POWD	Nestling	0.204414587	Arthropoda.Arachnida.Araneae.Lycosidae	0	0.033696143
65	BKT15.9.4	BKT15_9	29-May-15	1	POWD	Nestling	0.204414587	Arthropoda.Arachnida.Araneae.Lycosidae	0	0.033696143
66	BKT15.9.9	BKT15_9	1-Jun-15	2	POWD	Adult Female	0.204414587	Arthropoda.Arachnida.Araneae.Lycosidae	0	0.033696143
67	BKT15.9.10	BKT15_9	1-Jun-15	2	POWD	Adult Male	0.204414587	Arthropoda.Arachnida.Araneae.Lycosidae	0	0.033696143
68	BKT15.9.5	BKT15_9	1-Jun-15	2	POWD	Nestling	0.204414587	Arthropoda.Arachnida.Araneae.Lycosidae	0	0.033696143
69	BKT15.9.6	BKT15_9	1-Jun-15	2	POWD	Nestling	0.204414587	Arthropoda.Arachnida.Araneae.Lycosidae	0	0.033696143
70	BKT15.9.7	BKT15_9	1-Jun-15	2	POWD	Nestling	0.204414587	Arthropoda.Arachnida.Araneae.Lycosidae	0	0.033696143
71	BKT15.9.8	BKT15_9	1-Jun-15	2	POWD	Nestling	0.204414587	Arthropoda.Arachnida.Araneae.Lycosidae	0	0.033696143
72	DAM15.1.1	DAM15_1	21-May-15	1	POWD	Nestling	0.15795207	Arthropoda.Arachnida.Araneae.Lycosidae	0	-0.012766374
73	DAM15.1.2	DAM15_1	21-May-15	1	POWD	Nestling	0.15795207	Arthropoda.Arachnida.Araneae.Lycosidae	0	-0.012766374
74	DAM15.1.3	DAM15_1	21-May-15	1	POWD	Nestling	0.15795207	Arthropoda.Arachnida.Araneae.Lycosidae	0	-0.012766374
75	DAM15.1.5	DAM15_1	22-May-15	2	POWD	Adult Female	0.15795207	Arthropoda.Arachnida.Araneae.Lycosidae	0	-0.012766374
76	DAM15.1.7	DAM15_1	22-May-15	2	POWD	Adult Male	0.15795207	Arthropoda.Arachnida.Araneae.Lycosidae	1	-0.012766374
77	DAM15.1.4	DAM15_1	22-May-15	2	POWD	Nestling	0.15795207	Arthropoda.Arachnida.Araneae.Lycosidae	0	-0.012766374
78	DAM15.1.6	DAM15_1	22-May-15	2	POWD	Nestling	0.15795207	Arthropoda.Arachnida.Araneae.Lycosidae	0	-0.012766374
79	MMP15.1.1	MMP15_1	25-May-15	1	POWD	Nestling	0.229577465	Arthropoda.Arachnida.Araneae.Lycosidae	0	0.058859021
80	MMP15.1.2	MMP15_1	25-May-15	1	POWD	Nestling	0.229577465	Arthropoda.Arachnida.Araneae.Lycosidae	0	0.058859021
81	MMP15.1.3	MMP15_1	25-May-15	1	POWD	Nestling	0.229577465	Arthropoda.Arachnida.Araneae.Lycosidae	0	0.058859021
82	MMP15.1.4	MMP15_1	25-May-15	1	POWD	Nestling	0.229577465	Arthropoda.Arachnida.Araneae.Lycosidae	0	0.058859021
83	MMP15.1.5	MMP15_1	25-May-15	1	POWD	Nestling	0.229577465	Arthropoda.Arachnida.Araneae.Lycosidae	0	0.058859021
84	MMP15.2.3	MMP15_2	26-May-15	1	POWD	Nestling	0.213963964	Arthropoda.Arachnida.Araneae.Lycosidae	0	0.04324552
85	MMP15.2.4	MMP15_2	26-May-15	1	POWD	Nestling	0.213963964	Arthropoda.Arachnida.Araneae.Lycosidae	0	0.04324552
86	MMP15.2.5	MMP15_2	26-May-15	1	POWD	Nestling	0.213963964	Arthropoda.Arachnida.Araneae.Lycosidae	0	0.04324552
87	MMP15.2.11	MMP15_2	28-May-15	2	POWD	Adult Female	0.213963964	Arthropoda.Arachnida.Araneae.Lycosidae	0	0.04324552
88	MMP15.2.12	MMP15_2	28-May-15	2	POWD	Adult Male	0.213963964	Arthropoda.Arachnida.Araneae.Lycosidae	0	0.04324552
89	MMP15.2.6	MMP15_2	28-May-15	2	POWD	Nestling	0.213963964	Arthropoda.Arachnida.Araneae.Lycosidae	0	0.04324552
90	MMP15.2.7	MMP15_2	28-May-15	2	POWD	Nestling	0.213963964	Arthropoda.Arachnida.Araneae.Lycosidae	0	0.04324552
91	MMP15.2.8	MMP15_2	28-May-15	2	POWD	Nestling	0.213963964	Arthropoda.Arachnida.Araneae.Lycosidae	0	0.04324552
92	MMP15.2.9	MMP15_2	28-May-15	2	POWD	Nestling	0.213963964	Arthropoda.Arachnida.Araneae.Lycosidae	0	0.04324552
93	BKT15.1.1	BKT15_1	18-May-15	1	LOYAL	Nestling	0.269485904	Arthropoda.Arachnida.Araneae.Philodromidae	0	0.09876746
94	BKT15.1.2	BKT15_1	18-May-15	1	LOYAL	Nestling	0.269485904	Arthropoda.Arachnida.Araneae.Philodromidae	0	0.09876746
95	BKT15.1.4	BKT15_1	18-May-15	1	LOYAL	Nestling	0.269485904	Arthropoda.Arachnida.Araneae.Philodromidae	0	0.09876746
96	BKT15.1.5	BKT15_1	18-May-15	1	LOYAL	Nestling	0.269485904	Arthropoda.Arachnida.Araneae.Philodromidae	0	0.09876746
97	BKT15.1.13	BKT15_1	20-May-15	2	LOYAL	Adult Female	0.269485904	Arthropoda.Arachnida.Araneae.Philodromidae	0	0.09876746
98	BKT15.1.12	BKT15_1	20-May-15	2	LOYAL	Adult Male	0.269485904	Arthropoda.Arachnida.Araneae.Philodromidae	0	0.09876746
99	BKT15.1.10	BKT15_1	20-May-15	2	LOYAL	Nestling	0.269485904	Arthropoda.Arachnida.Araneae.Philodromidae	0	0.09876746
100	BKT15.1.11	BKT15_1	20-May-15	2	LOYAL	Nestling	0.269485904	Arthropoda.Arachnida.Araneae.Philodromidae	0	0.09876746
101	BKT15.1.6	BKT15_1	20-May-15	2	LOYAL	Nestling	0.269485904	Arthropoda.Arachnida.Araneae.Philodromidae	0	0.09876746
102	BKT15.1.7	BKT15_1	20-May-15	2	LOYAL	Nestling	0.269485904	Arthropoda.Arachnida.Araneae.Philodromidae	0	0.09876746
103	BKT15.1.8	BKT15_1	20-May-15	2	LOYAL	Nestling	0.269485904	Arthropoda.Arachnida.Araneae.Philodromidae	0	0.09876746
104	BKT15.14.9	BKT15_14	1-Jun-15	1	POWD	Adult Female	0.082872928	Arthropoda.Arachnida.Araneae.Philodromidae	0	-0.087845516
105	BKT15.14.10	BKT15_14	1-Jun-15	1	POWD	Adult Male	0.082872928	Arthropoda.Arachnida.Araneae.Philodromidae	0	-0.087845516
106	BKT15.14.5	BKT15_14	1-Jun-15	1	POWD	Nestling	0.082872928	Arthropoda.Arachnida.Araneae.Philodromidae	0	-0.087845516
107	BKT15.14.6	BKT15_14	1-Jun-15	1	POWD	Nestling	0.082872928	Arthropoda.Arachnida.Araneae.Philodromidae	0	-0.087845516
108	BKT15.14.7	BKT15_14	1-Jun-15	1	POWD	Nestling	0.082872928	Arthropoda.Arachnida.Araneae.Philodromidae	0	-0.087845516
109	BKT15.14.8	BKT15_14	1-Jun-15	1	POWD	Nestling	0.082872928	Arthropoda.Arachnida.Araneae.Philodromidae	0	-0.087845516
110	BKT15.14.1	BKT15_14	3-Jun-15	2	POWD	Nestling	0.082872928	Arthropoda.Arachnida.Araneae.Philodromidae	0	-0.087845516
111	BKT15.14.2	BKT15_14	3-Jun-15	2	POWD	Nestling	0.082872928	Arthropoda.Arachnida.Araneae.Philodromidae	0	-0.087845516
112	BKT15.14.3	BKT15_14	3-Jun-15	2	POWD	Nestling	0.082872928	Arthropoda.Arachnida.Araneae.Philodromidae	0	-0.087845516
113	BKT15.14.4	BKT15_14	3-Jun-15	2	POWD	Nestling	0.082872928	Arthropoda.Arachnida.Araneae.Philodromidae	0	-0.087845516
114	BKT15.2.10	BKT15_2	25-May-15	1	LOYAL	Nestling	0.179063361	Arthropoda.Arachnida.Araneae.Philodromidae	0	0.008344917
115	BKT15.2.6	BKT15_2	25-May-15	1	LOYAL	Nestling	0.179063361	Arthropoda.Arachnida.Araneae.Philodromidae	0	0.008344917
116	BKT15.2.7	BKT15_2	25-May-15	1	LOYAL	Nestling	0.179063361	Arthropoda.Arachnida.Araneae.Philodromidae	0	0.008344917
117	BKT15.2.8	BKT15_2	25-May-15	1	LOYAL	Nestling	0.179063361	Arthropoda.Arachnida.Araneae.Philodromidae	0	0.008344917
118	BKT15.2.9	BKT15_2	25-May-15	1	LOYAL	Nestling	0.179063361	Arthropoda.Arachnida.Araneae.Philodromidae	0	0.008344917
119	BKT15.2.1	BKT15_2	26-May-15	2	LOYAL	Nestling	0.179063361	Arthropoda.Arachnida.Araneae.Philodromidae	0	0.008344917
120	BKT15.2.2	BKT15_2	26-May-15	2	LOYAL	Nestling	0.179063361	Arthropoda.Arachnida.Araneae.Philodromidae	0	0.008344917
121	BKT15.2.4	BKT15_2	26-May-15	2	LOYAL	Nestling	0.179063361	Arthropoda.Arachnida.Araneae.Philodromidae	0	0.008344917
122	BKT15.2.5	BKT15_2	26-May-15	2	LOYAL	Nestling	0.179063361	Arthropoda.Arachnida.Araneae.Philodromidae	0	0.008344917
123	BKT15.3.10	BKT15_3	25-May-15	1	LAUREL	Adult Female	0.072390572	Arthropoda.Arachnida.Araneae.Philodromidae	0	-0.098327872
124	BKT15.3.11	BKT15_3	25-May-15	1	LAUREL	Adult Male	0.072390572	Arthropoda.Arachnida.Araneae.Philodromidae	0	-0.098327872
125	BKT15.3.12	BKT15_3	25-May-15	1	LAUREL	Nestling	0.072390572	Arthropoda.Arachnida.Araneae.Philodromidae	0	-0.098327872
126	BKT15.3.6	BKT15_3	25-May-15	1	LAUREL	Nestling	0.072390572	Arthropoda.Arachnida.Araneae.Philodromidae	0	-0.098327872
127	BKT15.3.7	BKT15_3	25-May-15	1	LAUREL	Nestling	0.072390572	Arthropoda.Arachnida.Araneae.Philodromidae	0	-0.098327872
128	BKT15.3.8	BKT15_3	25-May-15	1	LAUREL	Nestling	0.072390572	Arthropoda.Arachnida.Araneae.Philodromidae	0	-0.098327872
129	BKT15.3.9	BKT15_3	25-May-15	1	LAUREL	Nestling	0.072390572	Arthropoda.Arachnida.Araneae.Philodromidae	0	-0.098327872
130	BKT15.3.1	BKT15_3	27-May-15	2	LAUREL	Nestling	0.072390572	Arthropoda.Arachnida.Araneae.Philodromidae	0	-0.098327872
131	BKT15.3.2	BKT15_3	27-May-15	2	LAUREL	Nestling	0.072390572	Arthropoda.Arachnida.Araneae.Philodromidae	0	-0.098327872
132	BKT15.3.3	BKT15_3	27-May-15	2	LAUREL	Nestling	0.072390572	Arthropoda.Arachnida.Araneae.Philodromidae	0	-0.098327872
133	BKT15.3.4	BKT15_3	27-May-15	2	LAUREL	Nestling	0.072390572	Arthropoda.Arachnida.Araneae.Philodromidae	0	-0.098327872
134	BKT15.3.5	BKT15_3	27-May-15	2	LAUREL	Nestling	0.072390572	Arthropoda.Arachnida.Araneae.Philodromidae	0	-0.098327872
135	BKT15.5.5	BKT15_5	28-May-15	1	POWD	Nestling	0.175750834	Arthropoda.Arachnida.Araneae.Philodromidae	0	0.00503239
136	BKT15.5.6	BKT15_5	28-May-15	1	POWD	Nestling	0.175750834	Arthropoda.Arachnida.Araneae.Philodromidae	0	0.00503239
137	BKT15.5.7	BKT15_5	28-May-15	1	POWD	Nestling	0.175750834	Arthropoda.Arachnida.Araneae.Philodromidae	0	0.00503239
138	BKT15.5.8	BKT15_5	28-May-15	1	POWD	Nestling	0.175750834	Arthropoda.Arachnida.Araneae.Philodromidae	1	0.00503239
139	BKT15.5.9	BKT15_5	28-May-15	1	POWD	Nestling	0.175750834	Arthropoda.Arachnida.Araneae.Philodromidae	0	0.00503239
140	BKT15.5.1	BKT15_5	29-May-15	2	POWD	Nestling	0.175750834	Arthropoda.Arachnida.Araneae.Philodromidae	1	0.00503239
141	BKT15.5.2	BKT15_5	29-May-15	2	POWD	Nestling	0.175750834	Arthropoda.Arachnida.Araneae.Philodromidae	0	0.00503239
142	BKT15.5.3	BKT15_5	29-May-15	2	POWD	Nestling	0.175750834	Arthropoda.Arachnida.Araneae.Philodromidae	0	0.00503239
143	BKT15.5.4	BKT15_5	29-May-15	2	POWD	Nestling	0.175750834	Arthropoda.Arachnida.Araneae.Philodromidae	0	0.00503239
144	BKT15.7.1	BKT15_7	26-May-15	1	POWD	Nestling	0.162763466	Arthropoda.Arachnida.Araneae.Philodromidae	0	-0.007954978
145	BKT15.7.2	BKT15_7	26-May-15	1	POWD	Nestling	0.162763466	Arthropoda.Arachnida.Araneae.Philodromidae	0	-0.007954978
146	BKT15.7.3	BKT15_7	26-May-15	1	POWD	Nestling	0.162763466	Arthropoda.Arachnida.Araneae.Philodromidae	0	-0.007954978
147	BKT15.7.4	BKT15_7	26-May-15	1	POWD	Nestling	0.162763466	Arthropoda.Arachnida.Araneae.Philodromidae	0	-0.007954978
148	BKT15.7.9	BKT15_7	28-May-15	2	POWD	Adult Female	0.162763466	Arthropoda.Arachnida.Araneae.Philodromidae	0	-0.007954978
149	BKT15.7.10	BKT15_7	28-May-15	2	POWD	Adult Male	0.162763466	Arthropoda.Arachnida.Araneae.Philodromidae	1	-0.007954978
150	BKT15.7.5	BKT15_7	28-May-15	2	POWD	Nestling	0.162763466	Arthropoda.Arachnida.Araneae.Philodromidae	0	-0.007954978
151	BKT15.7.6	BKT15_7	28-May-15	2	POWD	Nestling	0.162763466	Arthropoda.Arachnida.Araneae.Philodromidae	0	-0.007954978
152	BKT15.7.7	BKT15_7	28-May-15	2	POWD	Nestling	0.162763466	Arthropoda.Arachnida.Araneae.Philodromidae	0	-0.007954978
153	BKT15.7.8	BKT15_7	28-May-15	2	POWD	Nestling	0.162763466	Arthropoda.Arachnida.Araneae.Philodromidae	0	-0.007954978
154	BKT15.9.1	BKT15_9	29-May-15	1	POWD	Nestling	0.204414587	Arthropoda.Arachnida.Araneae.Philodromidae	0	0.033696143
155	BKT15.9.2	BKT15_9	29-May-15	1	POWD	Nestling	0.204414587	Arthropoda.Arachnida.Araneae.Philodromidae	0	0.033696143
156	BKT15.9.3	BKT15_9	29-May-15	1	POWD	Nestling	0.204414587	Arthropoda.Arachnida.Araneae.Philodromidae	0	0.033696143
157	BKT15.9.4	BKT15_9	29-May-15	1	POWD	Nestling	0.204414587	Arthropoda.Arachnida.Araneae.Philodromidae	0	0.033696143
158	BKT15.9.9	BKT15_9	1-Jun-15	2	POWD	Adult Female	0.204414587	Arthropoda.Arachnida.Araneae.Philodromidae	0	0.033696143
159	BKT15.9.10	BKT15_9	1-Jun-15	2	POWD	Adult Male	0.204414587	Arthropoda.Arachnida.Araneae.Philodromidae	0	0.033696143
160	BKT15.9.5	BKT15_9	1-Jun-15	2	POWD	Nestling	0.204414587	Arthropoda.Arachnida.Araneae.Philodromidae	0	0.033696143
161	BKT15.9.6	BKT15_9	1-Jun-15	2	POWD	Nestling	0.204414587	Arthropoda.Arachnida.Araneae.Philodromidae	0	0.033696143
162	BKT15.9.7	BKT15_9	1-Jun-15	2	POWD	Nestling	0.204414587	Arthropoda.Arachnida.Araneae.Philodromidae	0	0.033696143
163	BKT15.9.8	BKT15_9	1-Jun-15	2	POWD	Nestling	0.204414587	Arthropoda.Arachnida.Araneae.Philodromidae	0	0.033696143
164	DAM15.1.1	DAM15_1	21-May-15	1	POWD	Nestling	0.15795207	Arthropoda.Arachnida.Araneae.Philodromidae	1	-0.012766374
165	DAM15.1.2	DAM15_1	21-May-15	1	POWD	Nestling	0.15795207	Arthropoda.Arachnida.Araneae.Philodromidae	1	-0.012766374
166	DAM15.1.3	DAM15_1	21-May-15	1	POWD	Nestling	0.15795207	Arthropoda.Arachnida.Araneae.Philodromidae	0	-0.012766374
167	DAM15.1.5	DAM15_1	22-May-15	2	POWD	Adult Female	0.15795207	Arthropoda.Arachnida.Araneae.Philodromidae	0	-0.012766374
168	DAM15.1.7	DAM15_1	22-May-15	2	POWD	Adult Male	0.15795207	Arthropoda.Arachnida.Araneae.Philodromidae	0	-0.012766374
169	DAM15.1.4	DAM15_1	22-May-15	2	POWD	Nestling	0.15795207	Arthropoda.Arachnida.Araneae.Philodromidae	0	-0.012766374
170	DAM15.1.6	DAM15_1	22-May-15	2	POWD	Nestling	0.15795207	Arthropoda.Arachnida.Araneae.Philodromidae	0	-0.012766374
171	MMP15.1.1	MMP15_1	25-May-15	1	POWD	Nestling	0.229577465	Arthropoda.Arachnida.Araneae.Philodromidae	0	0.058859021
172	MMP15.1.2	MMP15_1	25-May-15	1	POWD	Nestling	0.229577465	Arthropoda.Arachnida.Araneae.Philodromidae	0	0.058859021
173	MMP15.1.3	MMP15_1	25-May-15	1	POWD	Nestling	0.229577465	Arthropoda.Arachnida.Araneae.Philodromidae	0	0.058859021
174	MMP15.1.4	MMP15_1	25-May-15	1	POWD	Nestling	0.229577465	Arthropoda.Arachnida.Araneae.Philodromidae	0	0.058859021
175	MMP15.1.5	MMP15_1	25-May-15	1	POWD	Nestling	0.229577465	Arthropoda.Arachnida.Araneae.Philodromidae	0	0.058859021
176	MMP15.2.3	MMP15_2	26-May-15	1	POWD	Nestling	0.213963964	Arthropoda.Arachnida.Araneae.Philodromidae	0	0.04324552
177	MMP15.2.4	MMP15_2	26-May-15	1	POWD	Nestling	0.213963964	Arthropoda.Arachnida.Araneae.Philodromidae	0	0.04324552
178	MMP15.2.5	MMP15_2	26-May-15	1	POWD	Nestling	0.213963964	Arthropoda.Arachnida.Araneae.Philodromidae	0	0.04324552
179	MMP15.2.11	MMP15_2	28-May-15	2	POWD	Adult Female	0.213963964	Arthropoda.Arachnida.Araneae.Philodromidae	0	0.04324552
180	MMP15.2.12	MMP15_2	28-May-15	2	POWD	Adult Male	0.213963964	Arthropoda.Arachnida.Araneae.Philodromidae	0	0.04324552
181	MMP15.2.6	MMP15_2	28-May-15	2	POWD	Nestling	0.213963964	Arthropoda.Arachnida.Araneae.Philodromidae	0	0.04324552
182	MMP15.2.7	MMP15_2	28-May-15	2	POWD	Nestling	0.213963964	Arthropoda.Arachnida.Araneae.Philodromidae	0	0.04324552
183	MMP15.2.8	MMP15_2	28-May-15	2	POWD	Nestling	0.213963964	Arthropoda.Arachnida.Araneae.Philodromidae	0	0.04324552
184	MMP15.2.9	MMP15_2	28-May-15	2	POWD	Nestling	0.213963964	Arthropoda.Arachnida.Araneae.Philodromidae	0	0.04324552
185	BKT15.1.1	BKT15_1	18-May-15	1	LOYAL	Nestling	0.269485904	Arthropoda.Arachnida.Trombidiformes.Protziidae	0	0.09876746
186	BKT15.1.2	BKT15_1	18-May-15	1	LOYAL	Nestling	0.269485904	Arthropoda.Arachnida.Trombidiformes.Protziidae	0	0.09876746
187	BKT15.1.4	BKT15_1	18-May-15	1	LOYAL	Nestling	0.269485904	Arthropoda.Arachnida.Trombidiformes.Protziidae	0	0.09876746
188	BKT15.1.5	BKT15_1	18-May-15	1	LOYAL	Nestling	0.269485904	Arthropoda.Arachnida.Trombidiformes.Protziidae	0	0.09876746
189	BKT15.1.13	BKT15_1	20-May-15	2	LOYAL	Adult Female	0.269485904	Arthropoda.Arachnida.Trombidiformes.Protziidae	0	0.09876746
190	BKT15.1.12	BKT15_1	20-May-15	2	LOYAL	Adult Male	0.269485904	Arthropoda.Arachnida.Trombidiformes.Protziidae	0	0.09876746
191	BKT15.1.10	BKT15_1	20-May-15	2	LOYAL	Nestling	0.269485904	Arthropoda.Arachnida.Trombidiformes.Protziidae	0	0.09876746
192	BKT15.1.11	BKT15_1	20-May-15	2	LOYAL	Nestling	0.269485904	Arthropoda.Arachnida.Trombidiformes.Protziidae	0	0.09876746
193	BKT15.1.6	BKT15_1	20-May-15	2	LOYAL	Nestling	0.269485904	Arthropoda.Arachnida.Trombidiformes.Protziidae	0	0.09876746
194	BKT15.1.7	BKT15_1	20-May-15	2	LOYAL	Nestling	0.269485904	Arthropoda.Arachnida.Trombidiformes.Protziidae	0	0.09876746
195	BKT15.1.8	BKT15_1	20-May-15	2	LOYAL	Nestling	0.269485904	Arthropoda.Arachnida.Trombidiformes.Protziidae	0	0.09876746
196	BKT15.14.9	BKT15_14	1-Jun-15	1	POWD	Adult Female	0.082872928	Arthropoda.Arachnida.Trombidiformes.Protziidae	0	-0.087845516
197	BKT15.14.10	BKT15_14	1-Jun-15	1	POWD	Adult Male	0.082872928	Arthropoda.Arachnida.Trombidiformes.Protziidae	0	-0.087845516
198	BKT15.14.5	BKT15_14	1-Jun-15	1	POWD	Nestling	0.082872928	Arthropoda.Arachnida.Trombidiformes.Protziidae	0	-0.087845516
199	BKT15.14.6	BKT15_14	1-Jun-15	1	POWD	Nestling	0.082872928	Arthropoda.Arachnida.Trombidiformes.Protziidae	0	-0.087845516
200	BKT15.14.7	BKT15_14	1-Jun-15	1	POWD	Nestling	0.082872928	Arthropoda.Arachnida.Trombidiformes.Protziidae	0	-0.087845516
201	BKT15.14.8	BKT15_14	1-Jun-15	1	POWD	Nestling	0.082872928	Arthropoda.Arachnida.Trombidiformes.Protziidae	0	-0.087845516
202	BKT15.14.1	BKT15_14	3-Jun-15	2	POWD	Nestling	0.082872928	Arthropoda.Arachnida.Trombidiformes.Protziidae	0	-0.087845516
203	BKT15.14.2	BKT15_14	3-Jun-15	2	POWD	Nestling	0.082872928	Arthropoda.Arachnida.Trombidiformes.Protziidae	0	-0.087845516
204	BKT15.14.3	BKT15_14	3-Jun-15	2	POWD	Nestling	0.082872928	Arthropoda.Arachnida.Trombidiformes.Protziidae	0	-0.087845516
205	BKT15.14.4	BKT15_14	3-Jun-15	2	POWD	Nestling	0.082872928	Arthropoda.Arachnida.Trombidiformes.Protziidae	0	-0.087845516
206	BKT15.2.10	BKT15_2	25-May-15	1	LOYAL	Nestling	0.179063361	Arthropoda.Arachnida.Trombidiformes.Protziidae	0	0.008344917
207	BKT15.2.6	BKT15_2	25-May-15	1	LOYAL	Nestling	0.179063361	Arthropoda.Arachnida.Trombidiformes.Protziidae	0	0.008344917
208	BKT15.2.7	BKT15_2	25-May-15	1	LOYAL	Nestling	0.179063361	Arthropoda.Arachnida.Trombidiformes.Protziidae	0	0.008344917
209	BKT15.2.8	BKT15_2	25-May-15	1	LOYAL	Nestling	0.179063361	Arthropoda.Arachnida.Trombidiformes.Protziidae	0	0.008344917
210	BKT15.2.9	BKT15_2	25-May-15	1	LOYAL	Nestling	0.179063361	Arthropoda.Arachnida.Trombidiformes.Protziidae	0	0.008344917
211	BKT15.2.1	BKT15_2	26-May-15	2	LOYAL	Nestling	0.179063361	Arthropoda.Arachnida.Trombidiformes.Protziidae	0	0.008344917
212	BKT15.2.2	BKT15_2	26-May-15	2	LOYAL	Nestling	0.179063361	Arthropoda.Arachnida.Trombidiformes.Protziidae	0	0.008344917
213	BKT15.2.4	BKT15_2	26-May-15	2	LOYAL	Nestling	0.179063361	Arthropoda.Arachnida.Trombidiformes.Protziidae	0	0.008344917
214	BKT15.2.5	BKT15_2	26-May-15	2	LOYAL	Nestling	0.179063361	Arthropoda.Arachnida.Trombidiformes.Protziidae	0	0.008344917
215	BKT15.3.10	BKT15_3	25-May-15	1	LAUREL	Adult Female	0.072390572	Arthropoda.Arachnida.Trombidiformes.Protziidae	0	-0.098327872
216	BKT15.3.11	BKT15_3	25-May-15	1	LAUREL	Adult Male	0.072390572	Arthropoda.Arachnida.Trombidiformes.Protziidae	0	-0.098327872
217	BKT15.3.12	BKT15_3	25-May-15	1	LAUREL	Nestling	0.072390572	Arthropoda.Arachnida.Trombidiformes.Protziidae	0	-0.098327872
218	BKT15.3.6	BKT15_3	25-May-15	1	LAUREL	Nestling	0.072390572	Arthropoda.Arachnida.Trombidiformes.Protziidae	0	-0.098327872
219	BKT15.3.7	BKT15_3	25-May-15	1	LAUREL	Nestling	0.072390572	Arthropoda.Arachnida.Trombidiformes.Protziidae	0	-0.098327872
220	BKT15.3.8	BKT15_3	25-May-15	1	LAUREL	Nestling	0.072390572	Arthropoda.Arachnida.Trombidiformes.Protziidae	0	-0.098327872
221	BKT15.3.9	BKT15_3	25-May-15	1	LAUREL	Nestling	0.072390572	Arthropoda.Arachnida.Trombidiformes.Protziidae	0	-0.098327872
222	BKT15.3.1	BKT15_3	27-May-15	2	LAUREL	Nestling	0.072390572	Arthropoda.Arachnida.Trombidiformes.Protziidae	0	-0.098327872
223	BKT15.3.2	BKT15_3	27-May-15	2	LAUREL	Nestling	0.072390572	Arthropoda.Arachnida.Trombidiformes.Protziidae	0	-0.098327872
224	BKT15.3.3	BKT15_3	27-May-15	2	LAUREL	Nestling	0.072390572	Arthropoda.Arachnida.Trombidiformes.Protziidae	0	-0.098327872
225	BKT15.3.4	BKT15_3	27-May-15	2	LAUREL	Nestling	0.072390572	Arthropoda.Arachnida.Trombidiformes.Protziidae	0	-0.098327872
226	BKT15.3.5	BKT15_3	27-May-15	2	LAUREL	Nestling	0.072390572	Arthropoda.Arachnida.Trombidiformes.Protziidae	0	-0.098327872
227	BKT15.5.5	BKT15_5	28-May-15	1	POWD	Nestling	0.175750834	Arthropoda.Arachnida.Trombidiformes.Protziidae	0	0.00503239
228	BKT15.5.6	BKT15_5	28-May-15	1	POWD	Nestling	0.175750834	Arthropoda.Arachnida.Trombidiformes.Protziidae	0	0.00503239
229	BKT15.5.7	BKT15_5	28-May-15	1	POWD	Nestling	0.175750834	Arthropoda.Arachnida.Trombidiformes.Protziidae	0	0.00503239
230	BKT15.5.8	BKT15_5	28-May-15	1	POWD	Nestling	0.175750834	Arthropoda.Arachnida.Trombidiformes.Protziidae	0	0.00503239
231	BKT15.5.9	BKT15_5	28-May-15	1	POWD	Nestling	0.175750834	Arthropoda.Arachnida.Trombidiformes.Protziidae	0	0.00503239
232	BKT15.5.1	BKT15_5	29-May-15	2	POWD	Nestling	0.175750834	Arthropoda.Arachnida.Trombidiformes.Protziidae	0	0.00503239
233	BKT15.5.2	BKT15_5	29-May-15	2	POWD	Nestling	0.175750834	Arthropoda.Arachnida.Trombidiformes.Protziidae	1	0.00503239
234	BKT15.5.3	BKT15_5	29-May-15	2	POWD	Nestling	0.175750834	Arthropoda.Arachnida.Trombidiformes.Protziidae	0	0.00503239
235	BKT15.5.4	BKT15_5	29-May-15	2	POWD	Nestling	0.175750834	Arthropoda.Arachnida.Trombidiformes.Protziidae	1	0.00503239
236	BKT15.7.1	BKT15_7	26-May-15	1	POWD	Nestling	0.162763466	Arthropoda.Arachnida.Trombidiformes.Protziidae	0	-0.007954978
237	BKT15.7.2	BKT15_7	26-May-15	1	POWD	Nestling	0.162763466	Arthropoda.Arachnida.Trombidiformes.Protziidae	0	-0.007954978
238	BKT15.7.3	BKT15_7	26-May-15	1	POWD	Nestling	0.162763466	Arthropoda.Arachnida.Trombidiformes.Protziidae	0	-0.007954978
239	BKT15.7.4	BKT15_7	26-May-15	1	POWD	Nestling	0.162763466	Arthropoda.Arachnida.Trombidiformes.Protziidae	1	-0.007954978
240	BKT15.7.9	BKT15_7	28-May-15	2	POWD	Adult Female	0.162763466	Arthropoda.Arachnida.Trombidiformes.Protziidae	1	-0.007954978
241	BKT15.7.10	BKT15_7	28-May-15	2	POWD	Adult Male	0.162763466	Arthropoda.Arachnida.Trombidiformes.Protziidae	0	-0.007954978
242	BKT15.7.5	BKT15_7	28-May-15	2	POWD	Nestling	0.162763466	Arthropoda.Arachnida.Trombidiformes.Protziidae	1	-0.007954978
243	BKT15.7.6	BKT15_7	28-May-15	2	POWD	Nestling	0.162763466	Arthropoda.Arachnida.Trombidiformes.Protziidae	1	-0.007954978
244	BKT15.7.7	BKT15_7	28-May-15	2	POWD	Nestling	0.162763466	Arthropoda.Arachnida.Trombidiformes.Protziidae	0	-0.007954978
245	BKT15.7.8	BKT15_7	28-May-15	2	POWD	Nestling	0.162763466	Arthropoda.Arachnida.Trombidiformes.Protziidae	0	-0.007954978
246	BKT15.9.1	BKT15_9	29-May-15	1	POWD	Nestling	0.204414587	Arthropoda.Arachnida.Trombidiformes.Protziidae	0	0.033696143
247	BKT15.9.2	BKT15_9	29-May-15	1	POWD	Nestling	0.204414587	Arthropoda.Arachnida.Trombidiformes.Protziidae	0	0.033696143
248	BKT15.9.3	BKT15_9	29-May-15	1	POWD	Nestling	0.204414587	Arthropoda.Arachnida.Trombidiformes.Protziidae	0	0.033696143
249	BKT15.9.4	BKT15_9	29-May-15	1	POWD	Nestling	0.204414587	Arthropoda.Arachnida.Trombidiformes.Protziidae	0	0.033696143
250	BKT15.9.9	BKT15_9	1-Jun-15	2	POWD	Adult Female	0.204414587	Arthropoda.Arachnida.Trombidiformes.Protziidae	0	0.033696143
251	BKT15.9.10	BKT15_9	1-Jun-15	2	POWD	Adult Male	0.204414587	Arthropoda.Arachnida.Trombidiformes.Protziidae	0	0.033696143
252	BKT15.9.5	BKT15_9	1-Jun-15	2	POWD	Nestling	0.204414587	Arthropoda.Arachnida.Trombidiformes.Protziidae	0	0.033696143
253	BKT15.9.6	BKT15_9	1-Jun-15	2	POWD	Nestling	0.204414587	Arthropoda.Arachnida.Trombidiformes.Protziidae	0	0.033696143
254	BKT15.9.7	BKT15_9	1-Jun-15	2	POWD	Nestling	0.204414587	Arthropoda.Arachnida.Trombidiformes.Protziidae	0	0.033696143
255	BKT15.9.8	BKT15_9	1-Jun-15	2	POWD	Nestling	0.204414587	Arthropoda.Arachnida.Trombidiformes.Protziidae	0	0.033696143
256	DAM15.1.1	DAM15_1	21-May-15	1	POWD	Nestling	0.15795207	Arthropoda.Arachnida.Trombidiformes.Protziidae	0	-0.012766374
257	DAM15.1.2	DAM15_1	21-May-15	1	POWD	Nestling	0.15795207	Arthropoda.Arachnida.Trombidiformes.Protziidae	0	-0.012766374
258	DAM15.1.3	DAM15_1	21-May-15	1	POWD	Nestling	0.15795207	Arthropoda.Arachnida.Trombidiformes.Protziidae	0	-0.012766374
259	DAM15.1.5	DAM15_1	22-May-15	2	POWD	Adult Female	0.15795207	Arthropoda.Arachnida.Trombidiformes.Protziidae	0	-0.012766374
260	DAM15.1.7	DAM15_1	22-May-15	2	POWD	Adult Male	0.15795207	Arthropoda.Arachnida.Trombidiformes.Protziidae	0	-0.012766374
261	DAM15.1.4	DAM15_1	22-May-15	2	POWD	Nestling	0.15795207	Arthropoda.Arachnida.Trombidiformes.Protziidae	0	-0.012766374
262	DAM15.1.6	DAM15_1	22-May-15	2	POWD	Nestling	0.15795207	Arthropoda.Arachnida.Trombidiformes.Protziidae	0	-0.012766374
263	MMP15.1.1	MMP15_1	25-May-15	1	POWD	Nestling	0.229577465	Arthropoda.Arachnida.Trombidiformes.Protziidae	0	0.058859021
264	MMP15.1.2	MMP15_1	25-May-15	1	POWD	Nestling	0.229577465	Arthropoda.Arachnida.Trombidiformes.Protziidae	0	0.058859021
265	MMP15.1.3	MMP15_1	25-May-15	1	POWD	Nestling	0.229577465	Arthropoda.Arachnida.Trombidiformes.Protziidae	0	0.058859021
266	MMP15.1.4	MMP15_1	25-May-15	1	POWD	Nestling	0.229577465	Arthropoda.Arachnida.Trombidiformes.Protziidae	0	0.058859021
267	MMP15.1.5	MMP15_1	25-May-15	1	POWD	Nestling	0.229577465	Arthropoda.Arachnida.Trombidiformes.Protziidae	0	0.058859021
268	MMP15.2.3	MMP15_2	26-May-15	1	POWD	Nestling	0.213963964	Arthropoda.Arachnida.Trombidiformes.Protziidae	0	0.04324552
269	MMP15.2.4	MMP15_2	26-May-15	1	POWD	Nestling	0.213963964	Arthropoda.Arachnida.Trombidiformes.Protziidae	0	0.04324552
270	MMP15.2.5	MMP15_2	26-May-15	1	POWD	Nestling	0.213963964	Arthropoda.Arachnida.Trombidiformes.Protziidae	0	0.04324552
271	MMP15.2.11	MMP15_2	28-May-15	2	POWD	Adult Female	0.213963964	Arthropoda.Arachnida.Trombidiformes.Protziidae	0	0.04324552
272	MMP15.2.12	MMP15_2	28-May-15	2	POWD	Adult Male	0.213963964	Arthropoda.Arachnida.Trombidiformes.Protziidae	0	0.04324552
273	MMP15.2.6	MMP15_2	28-May-15	2	POWD	Nestling	0.213963964	Arthropoda.Arachnida.Trombidiformes.Protziidae	0	0.04324552
274	MMP15.2.7	MMP15_2	28-May-15	2	POWD	Nestling	0.213963964	Arthropoda.Arachnida.Trombidiformes.Protziidae	0	0.04324552
275	MMP15.2.8	MMP15_2	28-May-15	2	POWD	Nestling	0.213963964	Arthropoda.Arachnida.Trombidiformes.Protziidae	0	0.04324552
276	MMP15.2.9	MMP15_2	28-May-15	2	POWD	Nestling	0.213963964	Arthropoda.Arachnida.Trombidiformes.Protziidae	0	0.04324552
277	BKT15.1.1	BKT15_1	18-May-15	1	LOYAL	Nestling	0.269485904	Arthropoda.Insecta.Blattodea.Cryptocercidae	0	0.09876746
278	BKT15.1.2	BKT15_1	18-May-15	1	LOYAL	Nestling	0.269485904	Arthropoda.Insecta.Blattodea.Cryptocercidae	0	0.09876746
279	BKT15.1.4	BKT15_1	18-May-15	1	LOYAL	Nestling	0.269485904	Arthropoda.Insecta.Blattodea.Cryptocercidae	0	0.09876746
280	BKT15.1.5	BKT15_1	18-May-15	1	LOYAL	Nestling	0.269485904	Arthropoda.Insecta.Blattodea.Cryptocercidae	0	0.09876746
281	BKT15.1.13	BKT15_1	20-May-15	2	LOYAL	Adult Female	0.269485904	Arthropoda.Insecta.Blattodea.Cryptocercidae	0	0.09876746
282	BKT15.1.12	BKT15_1	20-May-15	2	LOYAL	Adult Male	0.269485904	Arthropoda.Insecta.Blattodea.Cryptocercidae	0	0.09876746
283	BKT15.1.10	BKT15_1	20-May-15	2	LOYAL	Nestling	0.269485904	Arthropoda.Insecta.Blattodea.Cryptocercidae	0	0.09876746
284	BKT15.1.11	BKT15_1	20-May-15	2	LOYAL	Nestling	0.269485904	Arthropoda.Insecta.Blattodea.Cryptocercidae	0	0.09876746
285	BKT15.1.6	BKT15_1	20-May-15	2	LOYAL	Nestling	0.269485904	Arthropoda.Insecta.Blattodea.Cryptocercidae	0	0.09876746
286	BKT15.1.7	BKT15_1	20-May-15	2	LOYAL	Nestling	0.269485904	Arthropoda.Insecta.Blattodea.Cryptocercidae	0	0.09876746
287	BKT15.1.8	BKT15_1	20-May-15	2	LOYAL	Nestling	0.269485904	Arthropoda.Insecta.Blattodea.Cryptocercidae	0	0.09876746
288	BKT15.14.9	BKT15_14	1-Jun-15	1	POWD	Adult Female	0.082872928	Arthropoda.Insecta.Blattodea.Cryptocercidae	0	-0.087845516
289	BKT15.14.10	BKT15_14	1-Jun-15	1	POWD	Adult Male	0.082872928	Arthropoda.Insecta.Blattodea.Cryptocercidae	0	-0.087845516
290	BKT15.14.5	BKT15_14	1-Jun-15	1	POWD	Nestling	0.082872928	Arthropoda.Insecta.Blattodea.Cryptocercidae	0	-0.087845516
291	BKT15.14.6	BKT15_14	1-Jun-15	1	POWD	Nestling	0.082872928	Arthropoda.Insecta.Blattodea.Cryptocercidae	0	-0.087845516
292	BKT15.14.7	BKT15_14	1-Jun-15	1	POWD	Nestling	0.082872928	Arthropoda.Insecta.Blattodea.Cryptocercidae	0	-0.087845516
293	BKT15.14.8	BKT15_14	1-Jun-15	1	POWD	Nestling	0.082872928	Arthropoda.Insecta.Blattodea.Cryptocercidae	0	-0.087845516
294	BKT15.14.1	BKT15_14	3-Jun-15	2	POWD	Nestling	0.082872928	Arthropoda.Insecta.Blattodea.Cryptocercidae	0	-0.087845516
295	BKT15.14.2	BKT15_14	3-Jun-15	2	POWD	Nestling	0.082872928	Arthropoda.Insecta.Blattodea.Cryptocercidae	0	-0.087845516
296	BKT15.14.3	BKT15_14	3-Jun-15	2	POWD	Nestling	0.082872928	Arthropoda.Insecta.Blattodea.Cryptocercidae	0	-0.087845516
297	BKT15.14.4	BKT15_14	3-Jun-15	2	POWD	Nestling	0.082872928	Arthropoda.Insecta.Blattodea.Cryptocercidae	0	-0.087845516
298	BKT15.2.10	BKT15_2	25-May-15	1	LOYAL	Nestling	0.179063361	Arthropoda.Insecta.Blattodea.Cryptocercidae	0	0.008344917
299	BKT15.2.6	BKT15_2	25-May-15	1	LOYAL	Nestling	0.179063361	Arthropoda.Insecta.Blattodea.Cryptocercidae	0	0.008344917
300	BKT15.2.7	BKT15_2	25-May-15	1	LOYAL	Nestling	0.179063361	Arthropoda.Insecta.Blattodea.Cryptocercidae	0	0.008344917
301	BKT15.2.8	BKT15_2	25-May-15	1	LOYAL	Nestling	0.179063361	Arthropoda.Insecta.Blattodea.Cryptocercidae	1	0.008344917
302	BKT15.2.9	BKT15_2	25-May-15	1	LOYAL	Nestling	0.179063361	Arthropoda.Insecta.Blattodea.Cryptocercidae	1	0.008344917
303	BKT15.2.1	BKT15_2	26-May-15	2	LOYAL	Nestling	0.179063361	Arthropoda.Insecta.Blattodea.Cryptocercidae	1	0.008344917
304	BKT15.2.2	BKT15_2	26-May-15	2	LOYAL	Nestling	0.179063361	Arthropoda.Insecta.Blattodea.Cryptocercidae	1	0.008344917
305	BKT15.2.4	BKT15_2	26-May-15	2	LOYAL	Nestling	0.179063361	Arthropoda.Insecta.Blattodea.Cryptocercidae	1	0.008344917
306	BKT15.2.5	BKT15_2	26-May-15	2	LOYAL	Nestling	0.179063361	Arthropoda.Insecta.Blattodea.Cryptocercidae	0	0.008344917
307	BKT15.3.10	BKT15_3	25-May-15	1	LAUREL	Adult Female	0.072390572	Arthropoda.Insecta.Blattodea.Cryptocercidae	0	-0.098327872
308	BKT15.3.11	BKT15_3	25-May-15	1	LAUREL	Adult Male	0.072390572	Arthropoda.Insecta.Blattodea.Cryptocercidae	0	-0.098327872
309	BKT15.3.12	BKT15_3	25-May-15	1	LAUREL	Nestling	0.072390572	Arthropoda.Insecta.Blattodea.Cryptocercidae	0	-0.098327872
310	BKT15.3.6	BKT15_3	25-May-15	1	LAUREL	Nestling	0.072390572	Arthropoda.Insecta.Blattodea.Cryptocercidae	0	-0.098327872
311	BKT15.3.7	BKT15_3	25-May-15	1	LAUREL	Nestling	0.072390572	Arthropoda.Insecta.Blattodea.Cryptocercidae	0	-0.098327872
312	BKT15.3.8	BKT15_3	25-May-15	1	LAUREL	Nestling	0.072390572	Arthropoda.Insecta.Blattodea.Cryptocercidae	0	-0.098327872
313	BKT15.3.9	BKT15_3	25-May-15	1	LAUREL	Nestling	0.072390572	Arthropoda.Insecta.Blattodea.Cryptocercidae	0	-0.098327872
314	BKT15.3.1	BKT15_3	27-May-15	2	LAUREL	Nestling	0.072390572	Arthropoda.Insecta.Blattodea.Cryptocercidae	0	-0.098327872
315	BKT15.3.2	BKT15_3	27-May-15	2	LAUREL	Nestling	0.072390572	Arthropoda.Insecta.Blattodea.Cryptocercidae	0	-0.098327872
316	BKT15.3.3	BKT15_3	27-May-15	2	LAUREL	Nestling	0.072390572	Arthropoda.Insecta.Blattodea.Cryptocercidae	0	-0.098327872
317	BKT15.3.4	BKT15_3	27-May-15	2	LAUREL	Nestling	0.072390572	Arthropoda.Insecta.Blattodea.Cryptocercidae	0	-0.098327872
318	BKT15.3.5	BKT15_3	27-May-15	2	LAUREL	Nestling	0.072390572	Arthropoda.Insecta.Blattodea.Cryptocercidae	0	-0.098327872
319	BKT15.5.5	BKT15_5	28-May-15	1	POWD	Nestling	0.175750834	Arthropoda.Insecta.Blattodea.Cryptocercidae	0	0.00503239
320	BKT15.5.6	BKT15_5	28-May-15	1	POWD	Nestling	0.175750834	Arthropoda.Insecta.Blattodea.Cryptocercidae	0	0.00503239
321	BKT15.5.7	BKT15_5	28-May-15	1	POWD	Nestling	0.175750834	Arthropoda.Insecta.Blattodea.Cryptocercidae	0	0.00503239
322	BKT15.5.8	BKT15_5	28-May-15	1	POWD	Nestling	0.175750834	Arthropoda.Insecta.Blattodea.Cryptocercidae	0	0.00503239
323	BKT15.5.9	BKT15_5	28-May-15	1	POWD	Nestling	0.175750834	Arthropoda.Insecta.Blattodea.Cryptocercidae	0	0.00503239
324	BKT15.5.1	BKT15_5	29-May-15	2	POWD	Nestling	0.175750834	Arthropoda.Insecta.Blattodea.Cryptocercidae	0	0.00503239
325	BKT15.5.2	BKT15_5	29-May-15	2	POWD	Nestling	0.175750834	Arthropoda.Insecta.Blattodea.Cryptocercidae	0	0.00503239
326	BKT15.5.3	BKT15_5	29-May-15	2	POWD	Nestling	0.175750834	Arthropoda.Insecta.Blattodea.Cryptocercidae	0	0.00503239
327	BKT15.5.4	BKT15_5	29-May-15	2	POWD	Nestling	0.175750834	Arthropoda.Insecta.Blattodea.Cryptocercidae	0	0.00503239
328	BKT15.7.1	BKT15_7	26-May-15	1	POWD	Nestling	0.162763466	Arthropoda.Insecta.Blattodea.Cryptocercidae	1	-0.007954978
329	BKT15.7.2	BKT15_7	26-May-15	1	POWD	Nestling	0.162763466	Arthropoda.Insecta.Blattodea.Cryptocercidae	1	-0.007954978
330	BKT15.7.3	BKT15_7	26-May-15	1	POWD	Nestling	0.162763466	Arthropoda.Insecta.Blattodea.Cryptocercidae	1	-0.007954978
331	BKT15.7.4	BKT15_7	26-May-15	1	POWD	Nestling	0.162763466	Arthropoda.Insecta.Blattodea.Cryptocercidae	0	-0.007954978
332	BKT15.7.9	BKT15_7	28-May-15	2	POWD	Adult Female	0.162763466	Arthropoda.Insecta.Blattodea.Cryptocercidae	0	-0.007954978
333	BKT15.7.10	BKT15_7	28-May-15	2	POWD	Adult Male	0.162763466	Arthropoda.Insecta.Blattodea.Cryptocercidae	0	-0.007954978
334	BKT15.7.5	BKT15_7	28-May-15	2	POWD	Nestling	0.162763466	Arthropoda.Insecta.Blattodea.Cryptocercidae	0	-0.007954978
335	BKT15.7.6	BKT15_7	28-May-15	2	POWD	Nestling	0.162763466	Arthropoda.Insecta.Blattodea.Cryptocercidae	0	-0.007954978
336	BKT15.7.7	BKT15_7	28-May-15	2	POWD	Nestling	0.162763466	Arthropoda.Insecta.Blattodea.Cryptocercidae	0	-0.007954978
337	BKT15.7.8	BKT15_7	28-May-15	2	POWD	Nestling	0.162763466	Arthropoda.Insecta.Blattodea.Cryptocercidae	0	-0.007954978
338	BKT15.9.1	BKT15_9	29-May-15	1	POWD	Nestling	0.204414587	Arthropoda.Insecta.Blattodea.Cryptocercidae	0	0.033696143
339	BKT15.9.2	BKT15_9	29-May-15	1	POWD	Nestling	0.204414587	Arthropoda.Insecta.Blattodea.Cryptocercidae	0	0.033696143
340	BKT15.9.3	BKT15_9	29-May-15	1	POWD	Nestling	0.204414587	Arthropoda.Insecta.Blattodea.Cryptocercidae	0	0.033696143
341	BKT15.9.4	BKT15_9	29-May-15	1	POWD	Nestling	0.204414587	Arthropoda.Insecta.Blattodea.Cryptocercidae	0	0.033696143
342	BKT15.9.9	BKT15_9	1-Jun-15	2	POWD	Adult Female	0.204414587	Arthropoda.Insecta.Blattodea.Cryptocercidae	0	0.033696143
343	BKT15.9.10	BKT15_9	1-Jun-15	2	POWD	Adult Male	0.204414587	Arthropoda.Insecta.Blattodea.Cryptocercidae	0	0.033696143
344	BKT15.9.5	BKT15_9	1-Jun-15	2	POWD	Nestling	0.204414587	Arthropoda.Insecta.Blattodea.Cryptocercidae	0	0.033696143
345	BKT15.9.6	BKT15_9	1-Jun-15	2	POWD	Nestling	0.204414587	Arthropoda.Insecta.Blattodea.Cryptocercidae	0	0.033696143
346	BKT15.9.7	BKT15_9	1-Jun-15	2	POWD	Nestling	0.204414587	Arthropoda.Insecta.Blattodea.Cryptocercidae	0	0.033696143
347	BKT15.9.8	BKT15_9	1-Jun-15	2	POWD	Nestling	0.204414587	Arthropoda.Insecta.Blattodea.Cryptocercidae	0	0.033696143
348	DAM15.1.1	DAM15_1	21-May-15	1	POWD	Nestling	0.15795207	Arthropoda.Insecta.Blattodea.Cryptocercidae	0	-0.012766374
349	DAM15.1.2	DAM15_1	21-May-15	1	POWD	Nestling	0.15795207	Arthropoda.Insecta.Blattodea.Cryptocercidae	0	-0.012766374
350	DAM15.1.3	DAM15_1	21-May-15	1	POWD	Nestling	0.15795207	Arthropoda.Insecta.Blattodea.Cryptocercidae	0	-0.012766374
351	DAM15.1.5	DAM15_1	22-May-15	2	POWD	Adult Female	0.15795207	Arthropoda.Insecta.Blattodea.Cryptocercidae	0	-0.012766374
352	DAM15.1.7	DAM15_1	22-May-15	2	POWD	Adult Male	0.15795207	Arthropoda.Insecta.Blattodea.Cryptocercidae	0	-0.012766374
353	DAM15.1.4	DAM15_1	22-May-15	2	POWD	Nestling	0.15795207	Arthropoda.Insecta.Blattodea.Cryptocercidae	0	-0.012766374
354	DAM15.1.6	DAM15_1	22-May-15	2	POWD	Nestling	0.15795207	Arthropoda.Insecta.Blattodea.Cryptocercidae	0	-0.012766374
355	MMP15.1.1	MMP15_1	25-May-15	1	POWD	Nestling	0.229577465	Arthropoda.Insecta.Blattodea.Cryptocercidae	0	0.058859021
356	MMP15.1.2	MMP15_1	25-May-15	1	POWD	Nestling	0.229577465	Arthropoda.Insecta.Blattodea.Cryptocercidae	0	0.058859021
357	MMP15.1.3	MMP15_1	25-May-15	1	POWD	Nestling	0.229577465	Arthropoda.Insecta.Blattodea.Cryptocercidae	0	0.058859021
358	MMP15.1.4	MMP15_1	25-May-15	1	POWD	Nestling	0.229577465	Arthropoda.Insecta.Blattodea.Cryptocercidae	0	0.058859021
359	MMP15.1.5	MMP15_1	25-May-15	1	POWD	Nestling	0.229577465	Arthropoda.Insecta.Blattodea.Cryptocercidae	0	0.058859021
360	MMP15.2.3	MMP15_2	26-May-15	1	POWD	Nestling	0.213963964	Arthropoda.Insecta.Blattodea.Cryptocercidae	0	0.04324552
361	MMP15.2.4	MMP15_2	26-May-15	1	POWD	Nestling	0.213963964	Arthropoda.Insecta.Blattodea.Cryptocercidae	0	0.04324552
362	MMP15.2.5	MMP15_2	26-May-15	1	POWD	Nestling	0.213963964	Arthropoda.Insecta.Blattodea.Cryptocercidae	0	0.04324552
363	MMP15.2.11	MMP15_2	28-May-15	2	POWD	Adult Female	0.213963964	Arthropoda.Insecta.Blattodea.Cryptocercidae	0	0.04324552
364	MMP15.2.12	MMP15_2	28-May-15	2	POWD	Adult Male	0.213963964	Arthropoda.Insecta.Blattodea.Cryptocercidae	0	0.04324552
365	MMP15.2.6	MMP15_2	28-May-15	2	POWD	Nestling	0.213963964	Arthropoda.Insecta.Blattodea.Cryptocercidae	0	0.04324552
366	MMP15.2.7	MMP15_2	28-May-15	2	POWD	Nestling	0.213963964	Arthropoda.Insecta.Blattodea.Cryptocercidae	0	0.04324552
367	MMP15.2.8	MMP15_2	28-May-15	2	POWD	Nestling	0.213963964	Arthropoda.Insecta.Blattodea.Cryptocercidae	0	0.04324552
368	MMP15.2.9	MMP15_2	28-May-15	2	POWD	Nestling	0.213963964	Arthropoda.Insecta.Blattodea.Cryptocercidae	0	0.04324552
369	BKT15.1.1	BKT15_1	18-May-15	1	LOYAL	Nestling	0.269485904	Arthropoda.Insecta.Coleoptera.Curculionidae	0	0.09876746
370	BKT15.1.2	BKT15_1	18-May-15	1	LOYAL	Nestling	0.269485904	Arthropoda.Insecta.Coleoptera.Curculionidae	0	0.09876746
371	BKT15.1.4	BKT15_1	18-May-15	1	LOYAL	Nestling	0.269485904	Arthropoda.Insecta.Coleoptera.Curculionidae	0	0.09876746
372	BKT15.1.5	BKT15_1	18-May-15	1	LOYAL	Nestling	0.269485904	Arthropoda.Insecta.Coleoptera.Curculionidae	0	0.09876746
373	BKT15.1.13	BKT15_1	20-May-15	2	LOYAL	Adult Female	0.269485904	Arthropoda.Insecta.Coleoptera.Curculionidae	0	0.09876746
374	BKT15.1.12	BKT15_1	20-May-15	2	LOYAL	Adult Male	0.269485904	Arthropoda.Insecta.Coleoptera.Curculionidae	0	0.09876746
375	BKT15.1.10	BKT15_1	20-May-15	2	LOYAL	Nestling	0.269485904	Arthropoda.Insecta.Coleoptera.Curculionidae	0	0.09876746
376	BKT15.1.11	BKT15_1	20-May-15	2	LOYAL	Nestling	0.269485904	Arthropoda.Insecta.Coleoptera.Curculionidae	0	0.09876746
377	BKT15.1.6	BKT15_1	20-May-15	2	LOYAL	Nestling	0.269485904	Arthropoda.Insecta.Coleoptera.Curculionidae	0	0.09876746
378	BKT15.1.7	BKT15_1	20-May-15	2	LOYAL	Nestling	0.269485904	Arthropoda.Insecta.Coleoptera.Curculionidae	0	0.09876746
379	BKT15.1.8	BKT15_1	20-May-15	2	LOYAL	Nestling	0.269485904	Arthropoda.Insecta.Coleoptera.Curculionidae	1	0.09876746
380	BKT15.14.9	BKT15_14	1-Jun-15	1	POWD	Adult Female	0.082872928	Arthropoda.Insecta.Coleoptera.Curculionidae	0	-0.087845516
381	BKT15.14.10	BKT15_14	1-Jun-15	1	POWD	Adult Male	0.082872928	Arthropoda.Insecta.Coleoptera.Curculionidae	0	-0.087845516
382	BKT15.14.5	BKT15_14	1-Jun-15	1	POWD	Nestling	0.082872928	Arthropoda.Insecta.Coleoptera.Curculionidae	0	-0.087845516
383	BKT15.14.6	BKT15_14	1-Jun-15	1	POWD	Nestling	0.082872928	Arthropoda.Insecta.Coleoptera.Curculionidae	0	-0.087845516
384	BKT15.14.7	BKT15_14	1-Jun-15	1	POWD	Nestling	0.082872928	Arthropoda.Insecta.Coleoptera.Curculionidae	1	-0.087845516
385	BKT15.14.8	BKT15_14	1-Jun-15	1	POWD	Nestling	0.082872928	Arthropoda.Insecta.Coleoptera.Curculionidae	1	-0.087845516
386	BKT15.14.1	BKT15_14	3-Jun-15	2	POWD	Nestling	0.082872928	Arthropoda.Insecta.Coleoptera.Curculionidae	0	-0.087845516
387	BKT15.14.2	BKT15_14	3-Jun-15	2	POWD	Nestling	0.082872928	Arthropoda.Insecta.Coleoptera.Curculionidae	0	-0.087845516
388	BKT15.14.3	BKT15_14	3-Jun-15	2	POWD	Nestling	0.082872928	Arthropoda.Insecta.Coleoptera.Curculionidae	0	-0.087845516
389	BKT15.14.4	BKT15_14	3-Jun-15	2	POWD	Nestling	0.082872928	Arthropoda.Insecta.Coleoptera.Curculionidae	0	-0.087845516
390	BKT15.2.10	BKT15_2	25-May-15	1	LOYAL	Nestling	0.179063361	Arthropoda.Insecta.Coleoptera.Curculionidae	0	0.008344917
391	BKT15.2.6	BKT15_2	25-May-15	1	LOYAL	Nestling	0.179063361	Arthropoda.Insecta.Coleoptera.Curculionidae	0	0.008344917
392	BKT15.2.7	BKT15_2	25-May-15	1	LOYAL	Nestling	0.179063361	Arthropoda.Insecta.Coleoptera.Curculionidae	0	0.008344917
393	BKT15.2.8	BKT15_2	25-May-15	1	LOYAL	Nestling	0.179063361	Arthropoda.Insecta.Coleoptera.Curculionidae	0	0.008344917
394	BKT15.2.9	BKT15_2	25-May-15	1	LOYAL	Nestling	0.179063361	Arthropoda.Insecta.Coleoptera.Curculionidae	0	0.008344917
395	BKT15.2.1	BKT15_2	26-May-15	2	LOYAL	Nestling	0.179063361	Arthropoda.Insecta.Coleoptera.Curculionidae	0	0.008344917
396	BKT15.2.2	BKT15_2	26-May-15	2	LOYAL	Nestling	0.179063361	Arthropoda.Insecta.Coleoptera.Curculionidae	0	0.008344917
397	BKT15.2.4	BKT15_2	26-May-15	2	LOYAL	Nestling	0.179063361	Arthropoda.Insecta.Coleoptera.Curculionidae	0	0.008344917
398	BKT15.2.5	BKT15_2	26-May-15	2	LOYAL	Nestling	0.179063361	Arthropoda.Insecta.Coleoptera.Curculionidae	0	0.008344917
399	BKT15.3.10	BKT15_3	25-May-15	1	LAUREL	Adult Female	0.072390572	Arthropoda.Insecta.Coleoptera.Curculionidae	0	-0.098327872
400	BKT15.3.11	BKT15_3	25-May-15	1	LAUREL	Adult Male	0.072390572	Arthropoda.Insecta.Coleoptera.Curculionidae	0	-0.098327872
401	BKT15.3.12	BKT15_3	25-May-15	1	LAUREL	Nestling	0.072390572	Arthropoda.Insecta.Coleoptera.Curculionidae	0	-0.098327872
402	BKT15.3.6	BKT15_3	25-May-15	1	LAUREL	Nestling	0.072390572	Arthropoda.Insecta.Coleoptera.Curculionidae	0	-0.098327872
403	BKT15.3.7	BKT15_3	25-May-15	1	LAUREL	Nestling	0.072390572	Arthropoda.Insecta.Coleoptera.Curculionidae	0	-0.098327872
404	BKT15.3.8	BKT15_3	25-May-15	1	LAUREL	Nestling	0.072390572	Arthropoda.Insecta.Coleoptera.Curculionidae	0	-0.098327872
405	BKT15.3.9	BKT15_3	25-May-15	1	LAUREL	Nestling	0.072390572	Arthropoda.Insecta.Coleoptera.Curculionidae	0	-0.098327872
406	BKT15.3.1	BKT15_3	27-May-15	2	LAUREL	Nestling	0.072390572	Arthropoda.Insecta.Coleoptera.Curculionidae	0	-0.098327872
407	BKT15.3.2	BKT15_3	27-May-15	2	LAUREL	Nestling	0.072390572	Arthropoda.Insecta.Coleoptera.Curculionidae	0	-0.098327872
408	BKT15.3.3	BKT15_3	27-May-15	2	LAUREL	Nestling	0.072390572	Arthropoda.Insecta.Coleoptera.Curculionidae	0	-0.098327872
409	BKT15.3.4	BKT15_3	27-May-15	2	LAUREL	Nestling	0.072390572	Arthropoda.Insecta.Coleoptera.Curculionidae	0	-0.098327872
410	BKT15.3.5	BKT15_3	27-May-15	2	LAUREL	Nestling	0.072390572	Arthropoda.Insecta.Coleoptera.Curculionidae	0	-0.098327872
411	BKT15.5.5	BKT15_5	28-May-15	1	POWD	Nestling	0.175750834	Arthropoda.Insecta.Coleoptera.Curculionidae	0	0.00503239
412	BKT15.5.6	BKT15_5	28-May-15	1	POWD	Nestling	0.175750834	Arthropoda.Insecta.Coleoptera.Curculionidae	0	0.00503239
413	BKT15.5.7	BKT15_5	28-May-15	1	POWD	Nestling	0.175750834	Arthropoda.Insecta.Coleoptera.Curculionidae	0	0.00503239
414	BKT15.5.8	BKT15_5	28-May-15	1	POWD	Nestling	0.175750834	Arthropoda.Insecta.Coleoptera.Curculionidae	0	0.00503239
415	BKT15.5.9	BKT15_5	28-May-15	1	POWD	Nestling	0.175750834	Arthropoda.Insecta.Coleoptera.Curculionidae	0	0.00503239
416	BKT15.5.1	BKT15_5	29-May-15	2	POWD	Nestling	0.175750834	Arthropoda.Insecta.Coleoptera.Curculionidae	0	0.00503239
417	BKT15.5.2	BKT15_5	29-May-15	2	POWD	Nestling	0.175750834	Arthropoda.Insecta.Coleoptera.Curculionidae	0	0.00503239
418	BKT15.5.3	BKT15_5	29-May-15	2	POWD	Nestling	0.175750834	Arthropoda.Insecta.Coleoptera.Curculionidae	1	0.00503239
419	BKT15.5.4	BKT15_5	29-May-15	2	POWD	Nestling	0.175750834	Arthropoda.Insecta.Coleoptera.Curculionidae	0	0.00503239
420	BKT15.7.1	BKT15_7	26-May-15	1	POWD	Nestling	0.162763466	Arthropoda.Insecta.Coleoptera.Curculionidae	0	-0.007954978
421	BKT15.7.2	BKT15_7	26-May-15	1	POWD	Nestling	0.162763466	Arthropoda.Insecta.Coleoptera.Curculionidae	0	-0.007954978
422	BKT15.7.3	BKT15_7	26-May-15	1	POWD	Nestling	0.162763466	Arthropoda.Insecta.Coleoptera.Curculionidae	1	-0.007954978
423	BKT15.7.4	BKT15_7	26-May-15	1	POWD	Nestling	0.162763466	Arthropoda.Insecta.Coleoptera.Curculionidae	0	-0.007954978
424	BKT15.7.9	BKT15_7	28-May-15	2	POWD	Adult Female	0.162763466	Arthropoda.Insecta.Coleoptera.Curculionidae	0	-0.007954978
425	BKT15.7.10	BKT15_7	28-May-15	2	POWD	Adult Male	0.162763466	Arthropoda.Insecta.Coleoptera.Curculionidae	0	-0.007954978
426	BKT15.7.5	BKT15_7	28-May-15	2	POWD	Nestling	0.162763466	Arthropoda.Insecta.Coleoptera.Curculionidae	0	-0.007954978
427	BKT15.7.6	BKT15_7	28-May-15	2	POWD	Nestling	0.162763466	Arthropoda.Insecta.Coleoptera.Curculionidae	1	-0.007954978
428	BKT15.7.7	BKT15_7	28-May-15	2	POWD	Nestling	0.162763466	Arthropoda.Insecta.Coleoptera.Curculionidae	0	-0.007954978
429	BKT15.7.8	BKT15_7	28-May-15	2	POWD	Nestling	0.162763466	Arthropoda.Insecta.Coleoptera.Curculionidae	0	-0.007954978
430	BKT15.9.1	BKT15_9	29-May-15	1	POWD	Nestling	0.204414587	Arthropoda.Insecta.Coleoptera.Curculionidae	0	0.033696143
431	BKT15.9.2	BKT15_9	29-May-15	1	POWD	Nestling	0.204414587	Arthropoda.Insecta.Coleoptera.Curculionidae	0	0.033696143
432	BKT15.9.3	BKT15_9	29-May-15	1	POWD	Nestling	0.204414587	Arthropoda.Insecta.Coleoptera.Curculionidae	0	0.033696143
433	BKT15.9.4	BKT15_9	29-May-15	1	POWD	Nestling	0.204414587	Arthropoda.Insecta.Coleoptera.Curculionidae	0	0.033696143
434	BKT15.9.9	BKT15_9	1-Jun-15	2	POWD	Adult Female	0.204414587	Arthropoda.Insecta.Coleoptera.Curculionidae	0	0.033696143
435	BKT15.9.10	BKT15_9	1-Jun-15	2	POWD	Adult Male	0.204414587	Arthropoda.Insecta.Coleoptera.Curculionidae	0	0.033696143
436	BKT15.9.5	BKT15_9	1-Jun-15	2	POWD	Nestling	0.204414587	Arthropoda.Insecta.Coleoptera.Curculionidae	0	0.033696143
437	BKT15.9.6	BKT15_9	1-Jun-15	2	POWD	Nestling	0.204414587	Arthropoda.Insecta.Coleoptera.Curculionidae	0	0.033696143
438	BKT15.9.7	BKT15_9	1-Jun-15	2	POWD	Nestling	0.204414587	Arthropoda.Insecta.Coleoptera.Curculionidae	0	0.033696143
439	BKT15.9.8	BKT15_9	1-Jun-15	2	POWD	Nestling	0.204414587	Arthropoda.Insecta.Coleoptera.Curculionidae	0	0.033696143
440	DAM15.1.1	DAM15_1	21-May-15	1	POWD	Nestling	0.15795207	Arthropoda.Insecta.Coleoptera.Curculionidae	0	-0.012766374
441	DAM15.1.2	DAM15_1	21-May-15	1	POWD	Nestling	0.15795207	Arthropoda.Insecta.Coleoptera.Curculionidae	0	-0.012766374
442	DAM15.1.3	DAM15_1	21-May-15	1	POWD	Nestling	0.15795207	Arthropoda.Insecta.Coleoptera.Curculionidae	0	-0.012766374
443	DAM15.1.5	DAM15_1	22-May-15	2	POWD	Adult Female	0.15795207	Arthropoda.Insecta.Coleoptera.Curculionidae	0	-0.012766374
444	DAM15.1.7	DAM15_1	22-May-15	2	POWD	Adult Male	0.15795207	Arthropoda.Insecta.Coleoptera.Curculionidae	0	-0.012766374
445	DAM15.1.4	DAM15_1	22-May-15	2	POWD	Nestling	0.15795207	Arthropoda.Insecta.Coleoptera.Curculionidae	0	-0.012766374
446	DAM15.1.6	DAM15_1	22-May-15	2	POWD	Nestling	0.15795207	Arthropoda.Insecta.Coleoptera.Curculionidae	0	-0.012766374
447	MMP15.1.1	MMP15_1	25-May-15	1	POWD	Nestling	0.229577465	Arthropoda.Insecta.Coleoptera.Curculionidae	0	0.058859021
448	MMP15.1.2	MMP15_1	25-May-15	1	POWD	Nestling	0.229577465	Arthropoda.Insecta.Coleoptera.Curculionidae	0	0.058859021
449	MMP15.1.3	MMP15_1	25-May-15	1	POWD	Nestling	0.229577465	Arthropoda.Insecta.Coleoptera.Curculionidae	0	0.058859021
450	MMP15.1.4	MMP15_1	25-May-15	1	POWD	Nestling	0.229577465	Arthropoda.Insecta.Coleoptera.Curculionidae	0	0.058859021
451	MMP15.1.5	MMP15_1	25-May-15	1	POWD	Nestling	0.229577465	Arthropoda.Insecta.Coleoptera.Curculionidae	0	0.058859021
452	MMP15.2.3	MMP15_2	26-May-15	1	POWD	Nestling	0.213963964	Arthropoda.Insecta.Coleoptera.Curculionidae	0	0.04324552
453	MMP15.2.4	MMP15_2	26-May-15	1	POWD	Nestling	0.213963964	Arthropoda.Insecta.Coleoptera.Curculionidae	0	0.04324552
454	MMP15.2.5	MMP15_2	26-May-15	1	POWD	Nestling	0.213963964	Arthropoda.Insecta.Coleoptera.Curculionidae	0	0.04324552
455	MMP15.2.11	MMP15_2	28-May-15	2	POWD	Adult Female	0.213963964	Arthropoda.Insecta.Coleoptera.Curculionidae	0	0.04324552
456	MMP15.2.12	MMP15_2	28-May-15	2	POWD	Adult Male	0.213963964	Arthropoda.Insecta.Coleoptera.Curculionidae	0	0.04324552
457	MMP15.2.6	MMP15_2	28-May-15	2	POWD	Nestling	0.213963964	Arthropoda.Insecta.Coleoptera.Curculionidae	1	0.04324552
458	MMP15.2.7	MMP15_2	28-May-15	2	POWD	Nestling	0.213963964	Arthropoda.Insecta.Coleoptera.Curculionidae	0	0.04324552
459	MMP15.2.8	MMP15_2	28-May-15	2	POWD	Nestling	0.213963964	Arthropoda.Insecta.Coleoptera.Curculionidae	0	0.04324552
460	MMP15.2.9	MMP15_2	28-May-15	2	POWD	Nestling	0.213963964	Arthropoda.Insecta.Coleoptera.Curculionidae	0	0.04324552
461	BKT15.1.1	BKT15_1	18-May-15	1	LOYAL	Nestling	0.269485904	Arthropoda.Insecta.Diptera.Chironomidae	1	0.09876746
462	BKT15.1.2	BKT15_1	18-May-15	1	LOYAL	Nestling	0.269485904	Arthropoda.Insecta.Diptera.Chironomidae	1	0.09876746
463	BKT15.1.4	BKT15_1	18-May-15	1	LOYAL	Nestling	0.269485904	Arthropoda.Insecta.Diptera.Chironomidae	1	0.09876746
464	BKT15.1.5	BKT15_1	18-May-15	1	LOYAL	Nestling	0.269485904	Arthropoda.Insecta.Diptera.Chironomidae	1	0.09876746
465	BKT15.1.13	BKT15_1	20-May-15	2	LOYAL	Adult Female	0.269485904	Arthropoda.Insecta.Diptera.Chironomidae	0	0.09876746
466	BKT15.1.12	BKT15_1	20-May-15	2	LOYAL	Adult Male	0.269485904	Arthropoda.Insecta.Diptera.Chironomidae	0	0.09876746
467	BKT15.1.10	BKT15_1	20-May-15	2	LOYAL	Nestling	0.269485904	Arthropoda.Insecta.Diptera.Chironomidae	1	0.09876746
468	BKT15.1.11	BKT15_1	20-May-15	2	LOYAL	Nestling	0.269485904	Arthropoda.Insecta.Diptera.Chironomidae	0	0.09876746
469	BKT15.1.6	BKT15_1	20-May-15	2	LOYAL	Nestling	0.269485904	Arthropoda.Insecta.Diptera.Chironomidae	1	0.09876746
470	BKT15.1.7	BKT15_1	20-May-15	2	LOYAL	Nestling	0.269485904	Arthropoda.Insecta.Diptera.Chironomidae	1	0.09876746
471	BKT15.1.8	BKT15_1	20-May-15	2	LOYAL	Nestling	0.269485904	Arthropoda.Insecta.Diptera.Chironomidae	1	0.09876746
472	BKT15.14.9	BKT15_14	1-Jun-15	1	POWD	Adult Female	0.082872928	Arthropoda.Insecta.Diptera.Chironomidae	0	-0.087845516
473	BKT15.14.10	BKT15_14	1-Jun-15	1	POWD	Adult Male	0.082872928	Arthropoda.Insecta.Diptera.Chironomidae	1	-0.087845516
474	BKT15.14.5	BKT15_14	1-Jun-15	1	POWD	Nestling	0.082872928	Arthropoda.Insecta.Diptera.Chironomidae	0	-0.087845516
475	BKT15.14.6	BKT15_14	1-Jun-15	1	POWD	Nestling	0.082872928	Arthropoda.Insecta.Diptera.Chironomidae	0	-0.087845516
476	BKT15.14.7	BKT15_14	1-Jun-15	1	POWD	Nestling	0.082872928	Arthropoda.Insecta.Diptera.Chironomidae	1	-0.087845516
477	BKT15.14.8	BKT15_14	1-Jun-15	1	POWD	Nestling	0.082872928	Arthropoda.Insecta.Diptera.Chironomidae	1	-0.087845516
478	BKT15.14.1	BKT15_14	3-Jun-15	2	POWD	Nestling	0.082872928	Arthropoda.Insecta.Diptera.Chironomidae	1	-0.087845516
479	BKT15.14.2	BKT15_14	3-Jun-15	2	POWD	Nestling	0.082872928	Arthropoda.Insecta.Diptera.Chironomidae	1	-0.087845516
480	BKT15.14.3	BKT15_14	3-Jun-15	2	POWD	Nestling	0.082872928	Arthropoda.Insecta.Diptera.Chironomidae	1	-0.087845516
481	BKT15.14.4	BKT15_14	3-Jun-15	2	POWD	Nestling	0.082872928	Arthropoda.Insecta.Diptera.Chironomidae	0	-0.087845516
482	BKT15.2.10	BKT15_2	25-May-15	1	LOYAL	Nestling	0.179063361	Arthropoda.Insecta.Diptera.Chironomidae	0	0.008344917
483	BKT15.2.6	BKT15_2	25-May-15	1	LOYAL	Nestling	0.179063361	Arthropoda.Insecta.Diptera.Chironomidae	0	0.008344917
484	BKT15.2.7	BKT15_2	25-May-15	1	LOYAL	Nestling	0.179063361	Arthropoda.Insecta.Diptera.Chironomidae	1	0.008344917
485	BKT15.2.8	BKT15_2	25-May-15	1	LOYAL	Nestling	0.179063361	Arthropoda.Insecta.Diptera.Chironomidae	1	0.008344917
486	BKT15.2.9	BKT15_2	25-May-15	1	LOYAL	Nestling	0.179063361	Arthropoda.Insecta.Diptera.Chironomidae	0	0.008344917
487	BKT15.2.1	BKT15_2	26-May-15	2	LOYAL	Nestling	0.179063361	Arthropoda.Insecta.Diptera.Chironomidae	1	0.008344917
488	BKT15.2.2	BKT15_2	26-May-15	2	LOYAL	Nestling	0.179063361	Arthropoda.Insecta.Diptera.Chironomidae	1	0.008344917
489	BKT15.2.4	BKT15_2	26-May-15	2	LOYAL	Nestling	0.179063361	Arthropoda.Insecta.Diptera.Chironomidae	1	0.008344917
490	BKT15.2.5	BKT15_2	26-May-15	2	LOYAL	Nestling	0.179063361	Arthropoda.Insecta.Diptera.Chironomidae	1	0.008344917
491	BKT15.3.10	BKT15_3	25-May-15	1	LAUREL	Adult Female	0.072390572	Arthropoda.Insecta.Diptera.Chironomidae	0	-0.098327872
492	BKT15.3.11	BKT15_3	25-May-15	1	LAUREL	Adult Male	0.072390572	Arthropoda.Insecta.Diptera.Chironomidae	0	-0.098327872
493	BKT15.3.12	BKT15_3	25-May-15	1	LAUREL	Nestling	0.072390572	Arthropoda.Insecta.Diptera.Chironomidae	1	-0.098327872
494	BKT15.3.6	BKT15_3	25-May-15	1	LAUREL	Nestling	0.072390572	Arthropoda.Insecta.Diptera.Chironomidae	0	-0.098327872
495	BKT15.3.7	BKT15_3	25-May-15	1	LAUREL	Nestling	0.072390572	Arthropoda.Insecta.Diptera.Chironomidae	0	-0.098327872
496	BKT15.3.8	BKT15_3	25-May-15	1	LAUREL	Nestling	0.072390572	Arthropoda.Insecta.Diptera.Chironomidae	0	-0.098327872
497	BKT15.3.9	BKT15_3	25-May-15	1	LAUREL	Nestling	0.072390572	Arthropoda.Insecta.Diptera.Chironomidae	0	-0.098327872
498	BKT15.3.1	BKT15_3	27-May-15	2	LAUREL	Nestling	0.072390572	Arthropoda.Insecta.Diptera.Chironomidae	0	-0.098327872
499	BKT15.3.2	BKT15_3	27-May-15	2	LAUREL	Nestling	0.072390572	Arthropoda.Insecta.Diptera.Chironomidae	0	-0.098327872
500	BKT15.3.3	BKT15_3	27-May-15	2	LAUREL	Nestling	0.072390572	Arthropoda.Insecta.Diptera.Chironomidae	0	-0.098327872
501	BKT15.3.4	BKT15_3	27-May-15	2	LAUREL	Nestling	0.072390572	Arthropoda.Insecta.Diptera.Chironomidae	0	-0.098327872
502	BKT15.3.5	BKT15_3	27-May-15	2	LAUREL	Nestling	0.072390572	Arthropoda.Insecta.Diptera.Chironomidae	0	-0.098327872
503	BKT15.5.5	BKT15_5	28-May-15	1	POWD	Nestling	0.175750834	Arthropoda.Insecta.Diptera.Chironomidae	0	0.00503239
504	BKT15.5.6	BKT15_5	28-May-15	1	POWD	Nestling	0.175750834	Arthropoda.Insecta.Diptera.Chironomidae	0	0.00503239
505	BKT15.5.7	BKT15_5	28-May-15	1	POWD	Nestling	0.175750834	Arthropoda.Insecta.Diptera.Chironomidae	1	0.00503239
506	BKT15.5.8	BKT15_5	28-May-15	1	POWD	Nestling	0.175750834	Arthropoda.Insecta.Diptera.Chironomidae	1	0.00503239
507	BKT15.5.9	BKT15_5	28-May-15	1	POWD	Nestling	0.175750834	Arthropoda.Insecta.Diptera.Chironomidae	1	0.00503239
508	BKT15.5.1	BKT15_5	29-May-15	2	POWD	Nestling	0.175750834	Arthropoda.Insecta.Diptera.Chironomidae	0	0.00503239
509	BKT15.5.2	BKT15_5	29-May-15	2	POWD	Nestling	0.175750834	Arthropoda.Insecta.Diptera.Chironomidae	0	0.00503239
510	BKT15.5.3	BKT15_5	29-May-15	2	POWD	Nestling	0.175750834	Arthropoda.Insecta.Diptera.Chironomidae	1	0.00503239
511	BKT15.5.4	BKT15_5	29-May-15	2	POWD	Nestling	0.175750834	Arthropoda.Insecta.Diptera.Chironomidae	0	0.00503239
512	BKT15.7.1	BKT15_7	26-May-15	1	POWD	Nestling	0.162763466	Arthropoda.Insecta.Diptera.Chironomidae	1	-0.007954978
513	BKT15.7.2	BKT15_7	26-May-15	1	POWD	Nestling	0.162763466	Arthropoda.Insecta.Diptera.Chironomidae	1	-0.007954978
514	BKT15.7.3	BKT15_7	26-May-15	1	POWD	Nestling	0.162763466	Arthropoda.Insecta.Diptera.Chironomidae	0	-0.007954978
515	BKT15.7.4	BKT15_7	26-May-15	1	POWD	Nestling	0.162763466	Arthropoda.Insecta.Diptera.Chironomidae	1	-0.007954978
516	BKT15.7.9	BKT15_7	28-May-15	2	POWD	Adult Female	0.162763466	Arthropoda.Insecta.Diptera.Chironomidae	1	-0.007954978
517	BKT15.7.10	BKT15_7	28-May-15	2	POWD	Adult Male	0.162763466	Arthropoda.Insecta.Diptera.Chironomidae	0	-0.007954978
518	BKT15.7.5	BKT15_7	28-May-15	2	POWD	Nestling	0.162763466	Arthropoda.Insecta.Diptera.Chironomidae	0	-0.007954978
519	BKT15.7.6	BKT15_7	28-May-15	2	POWD	Nestling	0.162763466	Arthropoda.Insecta.Diptera.Chironomidae	1	-0.007954978
520	BKT15.7.7	BKT15_7	28-May-15	2	POWD	Nestling	0.162763466	Arthropoda.Insecta.Diptera.Chironomidae	1	-0.007954978
521	BKT15.7.8	BKT15_7	28-May-15	2	POWD	Nestling	0.162763466	Arthropoda.Insecta.Diptera.Chironomidae	0	-0.007954978
522	BKT15.9.1	BKT15_9	29-May-15	1	POWD	Nestling	0.204414587	Arthropoda.Insecta.Diptera.Chironomidae	1	0.033696143
523	BKT15.9.2	BKT15_9	29-May-15	1	POWD	Nestling	0.204414587	Arthropoda.Insecta.Diptera.Chironomidae	1	0.033696143
524	BKT15.9.3	BKT15_9	29-May-15	1	POWD	Nestling	0.204414587	Arthropoda.Insecta.Diptera.Chironomidae	1	0.033696143
525	BKT15.9.4	BKT15_9	29-May-15	1	POWD	Nestling	0.204414587	Arthropoda.Insecta.Diptera.Chironomidae	0	0.033696143
526	BKT15.9.9	BKT15_9	1-Jun-15	2	POWD	Adult Female	0.204414587	Arthropoda.Insecta.Diptera.Chironomidae	0	0.033696143
527	BKT15.9.10	BKT15_9	1-Jun-15	2	POWD	Adult Male	0.204414587	Arthropoda.Insecta.Diptera.Chironomidae	1	0.033696143
528	BKT15.9.5	BKT15_9	1-Jun-15	2	POWD	Nestling	0.204414587	Arthropoda.Insecta.Diptera.Chironomidae	0	0.033696143
529	BKT15.9.6	BKT15_9	1-Jun-15	2	POWD	Nestling	0.204414587	Arthropoda.Insecta.Diptera.Chironomidae	0	0.033696143
530	BKT15.9.7	BKT15_9	1-Jun-15	2	POWD	Nestling	0.204414587	Arthropoda.Insecta.Diptera.Chironomidae	1	0.033696143
531	BKT15.9.8	BKT15_9	1-Jun-15	2	POWD	Nestling	0.204414587	Arthropoda.Insecta.Diptera.Chironomidae	0	0.033696143
532	DAM15.1.1	DAM15_1	21-May-15	1	POWD	Nestling	0.15795207	Arthropoda.Insecta.Diptera.Chironomidae	1	-0.012766374
533	DAM15.1.2	DAM15_1	21-May-15	1	POWD	Nestling	0.15795207	Arthropoda.Insecta.Diptera.Chironomidae	1	-0.012766374
534	DAM15.1.3	DAM15_1	21-May-15	1	POWD	Nestling	0.15795207	Arthropoda.Insecta.Diptera.Chironomidae	1	-0.012766374
535	DAM15.1.5	DAM15_1	22-May-15	2	POWD	Adult Female	0.15795207	Arthropoda.Insecta.Diptera.Chironomidae	1	-0.012766374
536	DAM15.1.7	DAM15_1	22-May-15	2	POWD	Adult Male	0.15795207	Arthropoda.Insecta.Diptera.Chironomidae	1	-0.012766374
537	DAM15.1.4	DAM15_1	22-May-15	2	POWD	Nestling	0.15795207	Arthropoda.Insecta.Diptera.Chironomidae	1	-0.012766374
538	DAM15.1.6	DAM15_1	22-May-15	2	POWD	Nestling	0.15795207	Arthropoda.Insecta.Diptera.Chironomidae	1	-0.012766374
539	MMP15.1.1	MMP15_1	25-May-15	1	POWD	Nestling	0.229577465	Arthropoda.Insecta.Diptera.Chironomidae	1	0.058859021
540	MMP15.1.2	MMP15_1	25-May-15	1	POWD	Nestling	0.229577465	Arthropoda.Insecta.Diptera.Chironomidae	0	0.058859021
541	MMP15.1.3	MMP15_1	25-May-15	1	POWD	Nestling	0.229577465	Arthropoda.Insecta.Diptera.Chironomidae	0	0.058859021
542	MMP15.1.4	MMP15_1	25-May-15	1	POWD	Nestling	0.229577465	Arthropoda.Insecta.Diptera.Chironomidae	0	0.058859021
543	MMP15.1.5	MMP15_1	25-May-15	1	POWD	Nestling	0.229577465	Arthropoda.Insecta.Diptera.Chironomidae	0	0.058859021
544	MMP15.2.3	MMP15_2	26-May-15	1	POWD	Nestling	0.213963964	Arthropoda.Insecta.Diptera.Chironomidae	0	0.04324552
545	MMP15.2.4	MMP15_2	26-May-15	1	POWD	Nestling	0.213963964	Arthropoda.Insecta.Diptera.Chironomidae	0	0.04324552
546	MMP15.2.5	MMP15_2	26-May-15	1	POWD	Nestling	0.213963964	Arthropoda.Insecta.Diptera.Chironomidae	0	0.04324552
547	MMP15.2.11	MMP15_2	28-May-15	2	POWD	Adult Female	0.213963964	Arthropoda.Insecta.Diptera.Chironomidae	0	0.04324552
548	MMP15.2.12	MMP15_2	28-May-15	2	POWD	Adult Male	0.213963964	Arthropoda.Insecta.Diptera.Chironomidae	1	0.04324552
549	MMP15.2.6	MMP15_2	28-May-15	2	POWD	Nestling	0.213963964	Arthropoda.Insecta.Diptera.Chironomidae	0	0.04324552
550	MMP15.2.7	MMP15_2	28-May-15	2	POWD	Nestling	0.213963964	Arthropoda.Insecta.Diptera.Chironomidae	0	0.04324552
551	MMP15.2.8	MMP15_2	28-May-15	2	POWD	Nestling	0.213963964	Arthropoda.Insecta.Diptera.Chironomidae	1	0.04324552
552	MMP15.2.9	MMP15_2	28-May-15	2	POWD	Nestling	0.213963964	Arthropoda.Insecta.Diptera.Chironomidae	1	0.04324552
553	BKT15.1.1	BKT15_1	18-May-15	1	LOYAL	Nestling	0.269485904	Arthropoda.Insecta.Diptera.Culicidae	0	0.09876746
554	BKT15.1.2	BKT15_1	18-May-15	1	LOYAL	Nestling	0.269485904	Arthropoda.Insecta.Diptera.Culicidae	0	0.09876746
555	BKT15.1.4	BKT15_1	18-May-15	1	LOYAL	Nestling	0.269485904	Arthropoda.Insecta.Diptera.Culicidae	0	0.09876746
556	BKT15.1.5	BKT15_1	18-May-15	1	LOYAL	Nestling	0.269485904	Arthropoda.Insecta.Diptera.Culicidae	0	0.09876746
557	BKT15.1.13	BKT15_1	20-May-15	2	LOYAL	Adult Female	0.269485904	Arthropoda.Insecta.Diptera.Culicidae	0	0.09876746
558	BKT15.1.12	BKT15_1	20-May-15	2	LOYAL	Adult Male	0.269485904	Arthropoda.Insecta.Diptera.Culicidae	0	0.09876746
559	BKT15.1.10	BKT15_1	20-May-15	2	LOYAL	Nestling	0.269485904	Arthropoda.Insecta.Diptera.Culicidae	0	0.09876746
560	BKT15.1.11	BKT15_1	20-May-15	2	LOYAL	Nestling	0.269485904	Arthropoda.Insecta.Diptera.Culicidae	0	0.09876746
561	BKT15.1.6	BKT15_1	20-May-15	2	LOYAL	Nestling	0.269485904	Arthropoda.Insecta.Diptera.Culicidae	0	0.09876746
562	BKT15.1.7	BKT15_1	20-May-15	2	LOYAL	Nestling	0.269485904	Arthropoda.Insecta.Diptera.Culicidae	0	0.09876746
563	BKT15.1.8	BKT15_1	20-May-15	2	LOYAL	Nestling	0.269485904	Arthropoda.Insecta.Diptera.Culicidae	0	0.09876746
564	BKT15.14.9	BKT15_14	1-Jun-15	1	POWD	Adult Female	0.082872928	Arthropoda.Insecta.Diptera.Culicidae	1	-0.087845516
565	BKT15.14.10	BKT15_14	1-Jun-15	1	POWD	Adult Male	0.082872928	Arthropoda.Insecta.Diptera.Culicidae	1	-0.087845516
566	BKT15.14.5	BKT15_14	1-Jun-15	1	POWD	Nestling	0.082872928	Arthropoda.Insecta.Diptera.Culicidae	1	-0.087845516
567	BKT15.14.6	BKT15_14	1-Jun-15	1	POWD	Nestling	0.082872928	Arthropoda.Insecta.Diptera.Culicidae	1	-0.087845516
568	BKT15.14.7	BKT15_14	1-Jun-15	1	POWD	Nestling	0.082872928	Arthropoda.Insecta.Diptera.Culicidae	0	-0.087845516
569	BKT15.14.8	BKT15_14	1-Jun-15	1	POWD	Nestling	0.082872928	Arthropoda.Insecta.Diptera.Culicidae	1	-0.087845516
570	BKT15.14.1	BKT15_14	3-Jun-15	2	POWD	Nestling	0.082872928	Arthropoda.Insecta.Diptera.Culicidae	1	-0.087845516
571	BKT15.14.2	BKT15_14	3-Jun-15	2	POWD	Nestling	0.082872928	Arthropoda.Insecta.Diptera.Culicidae	1	-0.087845516
572	BKT15.14.3	BKT15_14	3-Jun-15	2	POWD	Nestling	0.082872928	Arthropoda.Insecta.Diptera.Culicidae	1	-0.087845516
573	BKT15.14.4	BKT15_14	3-Jun-15	2	POWD	Nestling	0.082872928	Arthropoda.Insecta.Diptera.Culicidae	1	-0.087845516
574	BKT15.2.10	BKT15_2	25-May-15	1	LOYAL	Nestling	0.179063361	Arthropoda.Insecta.Diptera.Culicidae	0	0.008344917
575	BKT15.2.6	BKT15_2	25-May-15	1	LOYAL	Nestling	0.179063361	Arthropoda.Insecta.Diptera.Culicidae	0	0.008344917
576	BKT15.2.7	BKT15_2	25-May-15	1	LOYAL	Nestling	0.179063361	Arthropoda.Insecta.Diptera.Culicidae	0	0.008344917
577	BKT15.2.8	BKT15_2	25-May-15	1	LOYAL	Nestling	0.179063361	Arthropoda.Insecta.Diptera.Culicidae	0	0.008344917
578	BKT15.2.9	BKT15_2	25-May-15	1	LOYAL	Nestling	0.179063361	Arthropoda.Insecta.Diptera.Culicidae	0	0.008344917
579	BKT15.2.1	BKT15_2	26-May-15	2	LOYAL	Nestling	0.179063361	Arthropoda.Insecta.Diptera.Culicidae	0	0.008344917
580	BKT15.2.2	BKT15_2	26-May-15	2	LOYAL	Nestling	0.179063361	Arthropoda.Insecta.Diptera.Culicidae	0	0.008344917
581	BKT15.2.4	BKT15_2	26-May-15	2	LOYAL	Nestling	0.179063361	Arthropoda.Insecta.Diptera.Culicidae	0	0.008344917
582	BKT15.2.5	BKT15_2	26-May-15	2	LOYAL	Nestling	0.179063361	Arthropoda.Insecta.Diptera.Culicidae	0	0.008344917
583	BKT15.3.10	BKT15_3	25-May-15	1	LAUREL	Adult Female	0.072390572	Arthropoda.Insecta.Diptera.Culicidae	1	-0.098327872
584	BKT15.3.11	BKT15_3	25-May-15	1	LAUREL	Adult Male	0.072390572	Arthropoda.Insecta.Diptera.Culicidae	0	-0.098327872
585	BKT15.3.12	BKT15_3	25-May-15	1	LAUREL	Nestling	0.072390572	Arthropoda.Insecta.Diptera.Culicidae	0	-0.098327872
586	BKT15.3.6	BKT15_3	25-May-15	1	LAUREL	Nestling	0.072390572	Arthropoda.Insecta.Diptera.Culicidae	0	-0.098327872
587	BKT15.3.7	BKT15_3	25-May-15	1	LAUREL	Nestling	0.072390572	Arthropoda.Insecta.Diptera.Culicidae	0	-0.098327872
588	BKT15.3.8	BKT15_3	25-May-15	1	LAUREL	Nestling	0.072390572	Arthropoda.Insecta.Diptera.Culicidae	1	-0.098327872
589	BKT15.3.9	BKT15_3	25-May-15	1	LAUREL	Nestling	0.072390572	Arthropoda.Insecta.Diptera.Culicidae	0	-0.098327872
590	BKT15.3.1	BKT15_3	27-May-15	2	LAUREL	Nestling	0.072390572	Arthropoda.Insecta.Diptera.Culicidae	1	-0.098327872
591	BKT15.3.2	BKT15_3	27-May-15	2	LAUREL	Nestling	0.072390572	Arthropoda.Insecta.Diptera.Culicidae	1	-0.098327872
592	BKT15.3.3	BKT15_3	27-May-15	2	LAUREL	Nestling	0.072390572	Arthropoda.Insecta.Diptera.Culicidae	0	-0.098327872
593	BKT15.3.4	BKT15_3	27-May-15	2	LAUREL	Nestling	0.072390572	Arthropoda.Insecta.Diptera.Culicidae	0	-0.098327872
594	BKT15.3.5	BKT15_3	27-May-15	2	LAUREL	Nestling	0.072390572	Arthropoda.Insecta.Diptera.Culicidae	1	-0.098327872
595	BKT15.5.5	BKT15_5	28-May-15	1	POWD	Nestling	0.175750834	Arthropoda.Insecta.Diptera.Culicidae	0	0.00503239
596	BKT15.5.6	BKT15_5	28-May-15	1	POWD	Nestling	0.175750834	Arthropoda.Insecta.Diptera.Culicidae	0	0.00503239
597	BKT15.5.7	BKT15_5	28-May-15	1	POWD	Nestling	0.175750834	Arthropoda.Insecta.Diptera.Culicidae	0	0.00503239
598	BKT15.5.8	BKT15_5	28-May-15	1	POWD	Nestling	0.175750834	Arthropoda.Insecta.Diptera.Culicidae	0	0.00503239
599	BKT15.5.9	BKT15_5	28-May-15	1	POWD	Nestling	0.175750834	Arthropoda.Insecta.Diptera.Culicidae	0	0.00503239
600	BKT15.5.1	BKT15_5	29-May-15	2	POWD	Nestling	0.175750834	Arthropoda.Insecta.Diptera.Culicidae	0	0.00503239
601	BKT15.5.2	BKT15_5	29-May-15	2	POWD	Nestling	0.175750834	Arthropoda.Insecta.Diptera.Culicidae	1	0.00503239
602	BKT15.5.3	BKT15_5	29-May-15	2	POWD	Nestling	0.175750834	Arthropoda.Insecta.Diptera.Culicidae	0	0.00503239
603	BKT15.5.4	BKT15_5	29-May-15	2	POWD	Nestling	0.175750834	Arthropoda.Insecta.Diptera.Culicidae	0	0.00503239
604	BKT15.7.1	BKT15_7	26-May-15	1	POWD	Nestling	0.162763466	Arthropoda.Insecta.Diptera.Culicidae	0	-0.007954978
605	BKT15.7.2	BKT15_7	26-May-15	1	POWD	Nestling	0.162763466	Arthropoda.Insecta.Diptera.Culicidae	0	-0.007954978
606	BKT15.7.3	BKT15_7	26-May-15	1	POWD	Nestling	0.162763466	Arthropoda.Insecta.Diptera.Culicidae	0	-0.007954978
607	BKT15.7.4	BKT15_7	26-May-15	1	POWD	Nestling	0.162763466	Arthropoda.Insecta.Diptera.Culicidae	0	-0.007954978
608	BKT15.7.9	BKT15_7	28-May-15	2	POWD	Adult Female	0.162763466	Arthropoda.Insecta.Diptera.Culicidae	0	-0.007954978
609	BKT15.7.10	BKT15_7	28-May-15	2	POWD	Adult Male	0.162763466	Arthropoda.Insecta.Diptera.Culicidae	0	-0.007954978
610	BKT15.7.5	BKT15_7	28-May-15	2	POWD	Nestling	0.162763466	Arthropoda.Insecta.Diptera.Culicidae	0	-0.007954978
611	BKT15.7.6	BKT15_7	28-May-15	2	POWD	Nestling	0.162763466	Arthropoda.Insecta.Diptera.Culicidae	0	-0.007954978
612	BKT15.7.7	BKT15_7	28-May-15	2	POWD	Nestling	0.162763466	Arthropoda.Insecta.Diptera.Culicidae	0	-0.007954978
613	BKT15.7.8	BKT15_7	28-May-15	2	POWD	Nestling	0.162763466	Arthropoda.Insecta.Diptera.Culicidae	0	-0.007954978
614	BKT15.9.1	BKT15_9	29-May-15	1	POWD	Nestling	0.204414587	Arthropoda.Insecta.Diptera.Culicidae	0	0.033696143
615	BKT15.9.2	BKT15_9	29-May-15	1	POWD	Nestling	0.204414587	Arthropoda.Insecta.Diptera.Culicidae	0	0.033696143
616	BKT15.9.3	BKT15_9	29-May-15	1	POWD	Nestling	0.204414587	Arthropoda.Insecta.Diptera.Culicidae	0	0.033696143
617	BKT15.9.4	BKT15_9	29-May-15	1	POWD	Nestling	0.204414587	Arthropoda.Insecta.Diptera.Culicidae	0	0.033696143
618	BKT15.9.9	BKT15_9	1-Jun-15	2	POWD	Adult Female	0.204414587	Arthropoda.Insecta.Diptera.Culicidae	0	0.033696143
619	BKT15.9.10	BKT15_9	1-Jun-15	2	POWD	Adult Male	0.204414587	Arthropoda.Insecta.Diptera.Culicidae	0	0.033696143
620	BKT15.9.5	BKT15_9	1-Jun-15	2	POWD	Nestling	0.204414587	Arthropoda.Insecta.Diptera.Culicidae	0	0.033696143
621	BKT15.9.6	BKT15_9	1-Jun-15	2	POWD	Nestling	0.204414587	Arthropoda.Insecta.Diptera.Culicidae	0	0.033696143
622	BKT15.9.7	BKT15_9	1-Jun-15	2	POWD	Nestling	0.204414587	Arthropoda.Insecta.Diptera.Culicidae	0	0.033696143
623	BKT15.9.8	BKT15_9	1-Jun-15	2	POWD	Nestling	0.204414587	Arthropoda.Insecta.Diptera.Culicidae	0	0.033696143
624	DAM15.1.1	DAM15_1	21-May-15	1	POWD	Nestling	0.15795207	Arthropoda.Insecta.Diptera.Culicidae	0	-0.012766374
625	DAM15.1.2	DAM15_1	21-May-15	1	POWD	Nestling	0.15795207	Arthropoda.Insecta.Diptera.Culicidae	0	-0.012766374
626	DAM15.1.3	DAM15_1	21-May-15	1	POWD	Nestling	0.15795207	Arthropoda.Insecta.Diptera.Culicidae	0	-0.012766374
627	DAM15.1.5	DAM15_1	22-May-15	2	POWD	Adult Female	0.15795207	Arthropoda.Insecta.Diptera.Culicidae	0	-0.012766374
628	DAM15.1.7	DAM15_1	22-May-15	2	POWD	Adult Male	0.15795207	Arthropoda.Insecta.Diptera.Culicidae	1	-0.012766374
629	DAM15.1.4	DAM15_1	22-May-15	2	POWD	Nestling	0.15795207	Arthropoda.Insecta.Diptera.Culicidae	0	-0.012766374
630	DAM15.1.6	DAM15_1	22-May-15	2	POWD	Nestling	0.15795207	Arthropoda.Insecta.Diptera.Culicidae	1	-0.012766374
631	MMP15.1.1	MMP15_1	25-May-15	1	POWD	Nestling	0.229577465	Arthropoda.Insecta.Diptera.Culicidae	0	0.058859021
632	MMP15.1.2	MMP15_1	25-May-15	1	POWD	Nestling	0.229577465	Arthropoda.Insecta.Diptera.Culicidae	0	0.058859021
633	MMP15.1.3	MMP15_1	25-May-15	1	POWD	Nestling	0.229577465	Arthropoda.Insecta.Diptera.Culicidae	0	0.058859021
634	MMP15.1.4	MMP15_1	25-May-15	1	POWD	Nestling	0.229577465	Arthropoda.Insecta.Diptera.Culicidae	0	0.058859021
635	MMP15.1.5	MMP15_1	25-May-15	1	POWD	Nestling	0.229577465	Arthropoda.Insecta.Diptera.Culicidae	0	0.058859021
636	MMP15.2.3	MMP15_2	26-May-15	1	POWD	Nestling	0.213963964	Arthropoda.Insecta.Diptera.Culicidae	0	0.04324552
637	MMP15.2.4	MMP15_2	26-May-15	1	POWD	Nestling	0.213963964	Arthropoda.Insecta.Diptera.Culicidae	0	0.04324552
638	MMP15.2.5	MMP15_2	26-May-15	1	POWD	Nestling	0.213963964	Arthropoda.Insecta.Diptera.Culicidae	0	0.04324552
639	MMP15.2.11	MMP15_2	28-May-15	2	POWD	Adult Female	0.213963964	Arthropoda.Insecta.Diptera.Culicidae	0	0.04324552
640	MMP15.2.12	MMP15_2	28-May-15	2	POWD	Adult Male	0.213963964	Arthropoda.Insecta.Diptera.Culicidae	1	0.04324552
641	MMP15.2.6	MMP15_2	28-May-15	2	POWD	Nestling	0.213963964	Arthropoda.Insecta.Diptera.Culicidae	0	0.04324552
642	MMP15.2.7	MMP15_2	28-May-15	2	POWD	Nestling	0.213963964	Arthropoda.Insecta.Diptera.Culicidae	1	0.04324552
643	MMP15.2.8	MMP15_2	28-May-15	2	POWD	Nestling	0.213963964	Arthropoda.Insecta.Diptera.Culicidae	0	0.04324552
644	MMP15.2.9	MMP15_2	28-May-15	2	POWD	Nestling	0.213963964	Arthropoda.Insecta.Diptera.Culicidae	0	0.04324552
645	BKT15.1.1	BKT15_1	18-May-15	1	LOYAL	Nestling	0.269485904	Arthropoda.Insecta.Diptera.Dolichopodidae	0	0.09876746
646	BKT15.1.2	BKT15_1	18-May-15	1	LOYAL	Nestling	0.269485904	Arthropoda.Insecta.Diptera.Dolichopodidae	0	0.09876746
647	BKT15.1.4	BKT15_1	18-May-15	1	LOYAL	Nestling	0.269485904	Arthropoda.Insecta.Diptera.Dolichopodidae	0	0.09876746
648	BKT15.1.5	BKT15_1	18-May-15	1	LOYAL	Nestling	0.269485904	Arthropoda.Insecta.Diptera.Dolichopodidae	0	0.09876746
649	BKT15.1.13	BKT15_1	20-May-15	2	LOYAL	Adult Female	0.269485904	Arthropoda.Insecta.Diptera.Dolichopodidae	0	0.09876746
650	BKT15.1.12	BKT15_1	20-May-15	2	LOYAL	Adult Male	0.269485904	Arthropoda.Insecta.Diptera.Dolichopodidae	0	0.09876746
651	BKT15.1.10	BKT15_1	20-May-15	2	LOYAL	Nestling	0.269485904	Arthropoda.Insecta.Diptera.Dolichopodidae	0	0.09876746
652	BKT15.1.11	BKT15_1	20-May-15	2	LOYAL	Nestling	0.269485904	Arthropoda.Insecta.Diptera.Dolichopodidae	0	0.09876746
653	BKT15.1.6	BKT15_1	20-May-15	2	LOYAL	Nestling	0.269485904	Arthropoda.Insecta.Diptera.Dolichopodidae	0	0.09876746
654	BKT15.1.7	BKT15_1	20-May-15	2	LOYAL	Nestling	0.269485904	Arthropoda.Insecta.Diptera.Dolichopodidae	0	0.09876746
655	BKT15.1.8	BKT15_1	20-May-15	2	LOYAL	Nestling	0.269485904	Arthropoda.Insecta.Diptera.Dolichopodidae	0	0.09876746
656	BKT15.14.9	BKT15_14	1-Jun-15	1	POWD	Adult Female	0.082872928	Arthropoda.Insecta.Diptera.Dolichopodidae	1	-0.087845516
657	BKT15.14.10	BKT15_14	1-Jun-15	1	POWD	Adult Male	0.082872928	Arthropoda.Insecta.Diptera.Dolichopodidae	0	-0.087845516
658	BKT15.14.5	BKT15_14	1-Jun-15	1	POWD	Nestling	0.082872928	Arthropoda.Insecta.Diptera.Dolichopodidae	0	-0.087845516
659	BKT15.14.6	BKT15_14	1-Jun-15	1	POWD	Nestling	0.082872928	Arthropoda.Insecta.Diptera.Dolichopodidae	0	-0.087845516
660	BKT15.14.7	BKT15_14	1-Jun-15	1	POWD	Nestling	0.082872928	Arthropoda.Insecta.Diptera.Dolichopodidae	0	-0.087845516
661	BKT15.14.8	BKT15_14	1-Jun-15	1	POWD	Nestling	0.082872928	Arthropoda.Insecta.Diptera.Dolichopodidae	1	-0.087845516
662	BKT15.14.1	BKT15_14	3-Jun-15	2	POWD	Nestling	0.082872928	Arthropoda.Insecta.Diptera.Dolichopodidae	0	-0.087845516
663	BKT15.14.2	BKT15_14	3-Jun-15	2	POWD	Nestling	0.082872928	Arthropoda.Insecta.Diptera.Dolichopodidae	1	-0.087845516
664	BKT15.14.3	BKT15_14	3-Jun-15	2	POWD	Nestling	0.082872928	Arthropoda.Insecta.Diptera.Dolichopodidae	0	-0.087845516
665	BKT15.14.4	BKT15_14	3-Jun-15	2	POWD	Nestling	0.082872928	Arthropoda.Insecta.Diptera.Dolichopodidae	1	-0.087845516
666	BKT15.2.10	BKT15_2	25-May-15	1	LOYAL	Nestling	0.179063361	Arthropoda.Insecta.Diptera.Dolichopodidae	0	0.008344917
667	BKT15.2.6	BKT15_2	25-May-15	1	LOYAL	Nestling	0.179063361	Arthropoda.Insecta.Diptera.Dolichopodidae	0	0.008344917
668	BKT15.2.7	BKT15_2	25-May-15	1	LOYAL	Nestling	0.179063361	Arthropoda.Insecta.Diptera.Dolichopodidae	0	0.008344917
669	BKT15.2.8	BKT15_2	25-May-15	1	LOYAL	Nestling	0.179063361	Arthropoda.Insecta.Diptera.Dolichopodidae	0	0.008344917
670	BKT15.2.9	BKT15_2	25-May-15	1	LOYAL	Nestling	0.179063361	Arthropoda.Insecta.Diptera.Dolichopodidae	0	0.008344917
671	BKT15.2.1	BKT15_2	26-May-15	2	LOYAL	Nestling	0.179063361	Arthropoda.Insecta.Diptera.Dolichopodidae	0	0.008344917
672	BKT15.2.2	BKT15_2	26-May-15	2	LOYAL	Nestling	0.179063361	Arthropoda.Insecta.Diptera.Dolichopodidae	0	0.008344917
673	BKT15.2.4	BKT15_2	26-May-15	2	LOYAL	Nestling	0.179063361	Arthropoda.Insecta.Diptera.Dolichopodidae	0	0.008344917
674	BKT15.2.5	BKT15_2	26-May-15	2	LOYAL	Nestling	0.179063361	Arthropoda.Insecta.Diptera.Dolichopodidae	0	0.008344917
675	BKT15.3.10	BKT15_3	25-May-15	1	LAUREL	Adult Female	0.072390572	Arthropoda.Insecta.Diptera.Dolichopodidae	0	-0.098327872
676	BKT15.3.11	BKT15_3	25-May-15	1	LAUREL	Adult Male	0.072390572	Arthropoda.Insecta.Diptera.Dolichopodidae	1	-0.098327872
677	BKT15.3.12	BKT15_3	25-May-15	1	LAUREL	Nestling	0.072390572	Arthropoda.Insecta.Diptera.Dolichopodidae	0	-0.098327872
678	BKT15.3.6	BKT15_3	25-May-15	1	LAUREL	Nestling	0.072390572	Arthropoda.Insecta.Diptera.Dolichopodidae	1	-0.098327872
679	BKT15.3.7	BKT15_3	25-May-15	1	LAUREL	Nestling	0.072390572	Arthropoda.Insecta.Diptera.Dolichopodidae	0	-0.098327872
680	BKT15.3.8	BKT15_3	25-May-15	1	LAUREL	Nestling	0.072390572	Arthropoda.Insecta.Diptera.Dolichopodidae	0	-0.098327872
681	BKT15.3.9	BKT15_3	25-May-15	1	LAUREL	Nestling	0.072390572	Arthropoda.Insecta.Diptera.Dolichopodidae	0	-0.098327872
682	BKT15.3.1	BKT15_3	27-May-15	2	LAUREL	Nestling	0.072390572	Arthropoda.Insecta.Diptera.Dolichopodidae	0	-0.098327872
683	BKT15.3.2	BKT15_3	27-May-15	2	LAUREL	Nestling	0.072390572	Arthropoda.Insecta.Diptera.Dolichopodidae	1	-0.098327872
684	BKT15.3.3	BKT15_3	27-May-15	2	LAUREL	Nestling	0.072390572	Arthropoda.Insecta.Diptera.Dolichopodidae	0	-0.098327872
685	BKT15.3.4	BKT15_3	27-May-15	2	LAUREL	Nestling	0.072390572	Arthropoda.Insecta.Diptera.Dolichopodidae	0	-0.098327872
686	BKT15.3.5	BKT15_3	27-May-15	2	LAUREL	Nestling	0.072390572	Arthropoda.Insecta.Diptera.Dolichopodidae	0	-0.098327872
687	BKT15.5.5	BKT15_5	28-May-15	1	POWD	Nestling	0.175750834	Arthropoda.Insecta.Diptera.Dolichopodidae	0	0.00503239
688	BKT15.5.6	BKT15_5	28-May-15	1	POWD	Nestling	0.175750834	Arthropoda.Insecta.Diptera.Dolichopodidae	0	0.00503239
689	BKT15.5.7	BKT15_5	28-May-15	1	POWD	Nestling	0.175750834	Arthropoda.Insecta.Diptera.Dolichopodidae	0	0.00503239
690	BKT15.5.8	BKT15_5	28-May-15	1	POWD	Nestling	0.175750834	Arthropoda.Insecta.Diptera.Dolichopodidae	0	0.00503239
691	BKT15.5.9	BKT15_5	28-May-15	1	POWD	Nestling	0.175750834	Arthropoda.Insecta.Diptera.Dolichopodidae	0	0.00503239
692	BKT15.5.1	BKT15_5	29-May-15	2	POWD	Nestling	0.175750834	Arthropoda.Insecta.Diptera.Dolichopodidae	0	0.00503239
693	BKT15.5.2	BKT15_5	29-May-15	2	POWD	Nestling	0.175750834	Arthropoda.Insecta.Diptera.Dolichopodidae	0	0.00503239
694	BKT15.5.3	BKT15_5	29-May-15	2	POWD	Nestling	0.175750834	Arthropoda.Insecta.Diptera.Dolichopodidae	0	0.00503239
695	BKT15.5.4	BKT15_5	29-May-15	2	POWD	Nestling	0.175750834	Arthropoda.Insecta.Diptera.Dolichopodidae	0	0.00503239
696	BKT15.7.1	BKT15_7	26-May-15	1	POWD	Nestling	0.162763466	Arthropoda.Insecta.Diptera.Dolichopodidae	0	-0.007954978
697	BKT15.7.2	BKT15_7	26-May-15	1	POWD	Nestling	0.162763466	Arthropoda.Insecta.Diptera.Dolichopodidae	0	-0.007954978
698	BKT15.7.3	BKT15_7	26-May-15	1	POWD	Nestling	0.162763466	Arthropoda.Insecta.Diptera.Dolichopodidae	0	-0.007954978
699	BKT15.7.4	BKT15_7	26-May-15	1	POWD	Nestling	0.162763466	Arthropoda.Insecta.Diptera.Dolichopodidae	0	-0.007954978
700	BKT15.7.9	BKT15_7	28-May-15	2	POWD	Adult Female	0.162763466	Arthropoda.Insecta.Diptera.Dolichopodidae	0	-0.007954978
701	BKT15.7.10	BKT15_7	28-May-15	2	POWD	Adult Male	0.162763466	Arthropoda.Insecta.Diptera.Dolichopodidae	0	-0.007954978
702	BKT15.7.5	BKT15_7	28-May-15	2	POWD	Nestling	0.162763466	Arthropoda.Insecta.Diptera.Dolichopodidae	0	-0.007954978
703	BKT15.7.6	BKT15_7	28-May-15	2	POWD	Nestling	0.162763466	Arthropoda.Insecta.Diptera.Dolichopodidae	0	-0.007954978
704	BKT15.7.7	BKT15_7	28-May-15	2	POWD	Nestling	0.162763466	Arthropoda.Insecta.Diptera.Dolichopodidae	0	-0.007954978
705	BKT15.7.8	BKT15_7	28-May-15	2	POWD	Nestling	0.162763466	Arthropoda.Insecta.Diptera.Dolichopodidae	0	-0.007954978
706	BKT15.9.1	BKT15_9	29-May-15	1	POWD	Nestling	0.204414587	Arthropoda.Insecta.Diptera.Dolichopodidae	0	0.033696143
707	BKT15.9.2	BKT15_9	29-May-15	1	POWD	Nestling	0.204414587	Arthropoda.Insecta.Diptera.Dolichopodidae	0	0.033696143
708	BKT15.9.3	BKT15_9	29-May-15	1	POWD	Nestling	0.204414587	Arthropoda.Insecta.Diptera.Dolichopodidae	0	0.033696143
709	BKT15.9.4	BKT15_9	29-May-15	1	POWD	Nestling	0.204414587	Arthropoda.Insecta.Diptera.Dolichopodidae	0	0.033696143
710	BKT15.9.9	BKT15_9	1-Jun-15	2	POWD	Adult Female	0.204414587	Arthropoda.Insecta.Diptera.Dolichopodidae	1	0.033696143
711	BKT15.9.10	BKT15_9	1-Jun-15	2	POWD	Adult Male	0.204414587	Arthropoda.Insecta.Diptera.Dolichopodidae	0	0.033696143
712	BKT15.9.5	BKT15_9	1-Jun-15	2	POWD	Nestling	0.204414587	Arthropoda.Insecta.Diptera.Dolichopodidae	0	0.033696143
713	BKT15.9.6	BKT15_9	1-Jun-15	2	POWD	Nestling	0.204414587	Arthropoda.Insecta.Diptera.Dolichopodidae	0	0.033696143
714	BKT15.9.7	BKT15_9	1-Jun-15	2	POWD	Nestling	0.204414587	Arthropoda.Insecta.Diptera.Dolichopodidae	0	0.033696143
715	BKT15.9.8	BKT15_9	1-Jun-15	2	POWD	Nestling	0.204414587	Arthropoda.Insecta.Diptera.Dolichopodidae	0	0.033696143
716	DAM15.1.1	DAM15_1	21-May-15	1	POWD	Nestling	0.15795207	Arthropoda.Insecta.Diptera.Dolichopodidae	0	-0.012766374
717	DAM15.1.2	DAM15_1	21-May-15	1	POWD	Nestling	0.15795207	Arthropoda.Insecta.Diptera.Dolichopodidae	0	-0.012766374
718	DAM15.1.3	DAM15_1	21-May-15	1	POWD	Nestling	0.15795207	Arthropoda.Insecta.Diptera.Dolichopodidae	0	-0.012766374
719	DAM15.1.5	DAM15_1	22-May-15	2	POWD	Adult Female	0.15795207	Arthropoda.Insecta.Diptera.Dolichopodidae	0	-0.012766374
720	DAM15.1.7	DAM15_1	22-May-15	2	POWD	Adult Male	0.15795207	Arthropoda.Insecta.Diptera.Dolichopodidae	0	-0.012766374
721	DAM15.1.4	DAM15_1	22-May-15	2	POWD	Nestling	0.15795207	Arthropoda.Insecta.Diptera.Dolichopodidae	0	-0.012766374
722	DAM15.1.6	DAM15_1	22-May-15	2	POWD	Nestling	0.15795207	Arthropoda.Insecta.Diptera.Dolichopodidae	0	-0.012766374
723	MMP15.1.1	MMP15_1	25-May-15	1	POWD	Nestling	0.229577465	Arthropoda.Insecta.Diptera.Dolichopodidae	0	0.058859021
724	MMP15.1.2	MMP15_1	25-May-15	1	POWD	Nestling	0.229577465	Arthropoda.Insecta.Diptera.Dolichopodidae	0	0.058859021
725	MMP15.1.3	MMP15_1	25-May-15	1	POWD	Nestling	0.229577465	Arthropoda.Insecta.Diptera.Dolichopodidae	0	0.058859021
726	MMP15.1.4	MMP15_1	25-May-15	1	POWD	Nestling	0.229577465	Arthropoda.Insecta.Diptera.Dolichopodidae	0	0.058859021
727	MMP15.1.5	MMP15_1	25-May-15	1	POWD	Nestling	0.229577465	Arthropoda.Insecta.Diptera.Dolichopodidae	0	0.058859021
728	MMP15.2.3	MMP15_2	26-May-15	1	POWD	Nestling	0.213963964	Arthropoda.Insecta.Diptera.Dolichopodidae	0	0.04324552
729	MMP15.2.4	MMP15_2	26-May-15	1	POWD	Nestling	0.213963964	Arthropoda.Insecta.Diptera.Dolichopodidae	0	0.04324552
730	MMP15.2.5	MMP15_2	26-May-15	1	POWD	Nestling	0.213963964	Arthropoda.Insecta.Diptera.Dolichopodidae	0	0.04324552
731	MMP15.2.11	MMP15_2	28-May-15	2	POWD	Adult Female	0.213963964	Arthropoda.Insecta.Diptera.Dolichopodidae	0	0.04324552
732	MMP15.2.12	MMP15_2	28-May-15	2	POWD	Adult Male	0.213963964	Arthropoda.Insecta.Diptera.Dolichopodidae	0	0.04324552
733	MMP15.2.6	MMP15_2	28-May-15	2	POWD	Nestling	0.213963964	Arthropoda.Insecta.Diptera.Dolichopodidae	0	0.04324552
734	MMP15.2.7	MMP15_2	28-May-15	2	POWD	Nestling	0.213963964	Arthropoda.Insecta.Diptera.Dolichopodidae	0	0.04324552
735	MMP15.2.8	MMP15_2	28-May-15	2	POWD	Nestling	0.213963964	Arthropoda.Insecta.Diptera.Dolichopodidae	0	0.04324552
736	MMP15.2.9	MMP15_2	28-May-15	2	POWD	Nestling	0.213963964	Arthropoda.Insecta.Diptera.Dolichopodidae	0	0.04324552
737	BKT15.1.1	BKT15_1	18-May-15	1	LOYAL	Nestling	0.269485904	Arthropoda.Insecta.Diptera.Empididae	1	0.09876746
738	BKT15.1.2	BKT15_1	18-May-15	1	LOYAL	Nestling	0.269485904	Arthropoda.Insecta.Diptera.Empididae	0	0.09876746
739	BKT15.1.4	BKT15_1	18-May-15	1	LOYAL	Nestling	0.269485904	Arthropoda.Insecta.Diptera.Empididae	0	0.09876746
740	BKT15.1.5	BKT15_1	18-May-15	1	LOYAL	Nestling	0.269485904	Arthropoda.Insecta.Diptera.Empididae	0	0.09876746
741	BKT15.1.13	BKT15_1	20-May-15	2	LOYAL	Adult Female	0.269485904	Arthropoda.Insecta.Diptera.Empididae	0	0.09876746
742	BKT15.1.12	BKT15_1	20-May-15	2	LOYAL	Adult Male	0.269485904	Arthropoda.Insecta.Diptera.Empididae	0	0.09876746
743	BKT15.1.10	BKT15_1	20-May-15	2	LOYAL	Nestling	0.269485904	Arthropoda.Insecta.Diptera.Empididae	0	0.09876746
744	BKT15.1.11	BKT15_1	20-May-15	2	LOYAL	Nestling	0.269485904	Arthropoda.Insecta.Diptera.Empididae	0	0.09876746
745	BKT15.1.6	BKT15_1	20-May-15	2	LOYAL	Nestling	0.269485904	Arthropoda.Insecta.Diptera.Empididae	0	0.09876746
746	BKT15.1.7	BKT15_1	20-May-15	2	LOYAL	Nestling	0.269485904	Arthropoda.Insecta.Diptera.Empididae	0	0.09876746
747	BKT15.1.8	BKT15_1	20-May-15	2	LOYAL	Nestling	0.269485904	Arthropoda.Insecta.Diptera.Empididae	0	0.09876746
748	BKT15.14.9	BKT15_14	1-Jun-15	1	POWD	Adult Female	0.082872928	Arthropoda.Insecta.Diptera.Empididae	0	-0.087845516
749	BKT15.14.10	BKT15_14	1-Jun-15	1	POWD	Adult Male	0.082872928	Arthropoda.Insecta.Diptera.Empididae	0	-0.087845516
750	BKT15.14.5	BKT15_14	1-Jun-15	1	POWD	Nestling	0.082872928	Arthropoda.Insecta.Diptera.Empididae	0	-0.087845516
751	BKT15.14.6	BKT15_14	1-Jun-15	1	POWD	Nestling	0.082872928	Arthropoda.Insecta.Diptera.Empididae	0	-0.087845516
752	BKT15.14.7	BKT15_14	1-Jun-15	1	POWD	Nestling	0.082872928	Arthropoda.Insecta.Diptera.Empididae	0	-0.087845516
753	BKT15.14.8	BKT15_14	1-Jun-15	1	POWD	Nestling	0.082872928	Arthropoda.Insecta.Diptera.Empididae	0	-0.087845516
754	BKT15.14.1	BKT15_14	3-Jun-15	2	POWD	Nestling	0.082872928	Arthropoda.Insecta.Diptera.Empididae	0	-0.087845516
755	BKT15.14.2	BKT15_14	3-Jun-15	2	POWD	Nestling	0.082872928	Arthropoda.Insecta.Diptera.Empididae	0	-0.087845516
756	BKT15.14.3	BKT15_14	3-Jun-15	2	POWD	Nestling	0.082872928	Arthropoda.Insecta.Diptera.Empididae	0	-0.087845516
757	BKT15.14.4	BKT15_14	3-Jun-15	2	POWD	Nestling	0.082872928	Arthropoda.Insecta.Diptera.Empididae	0	-0.087845516
758	BKT15.2.10	BKT15_2	25-May-15	1	LOYAL	Nestling	0.179063361	Arthropoda.Insecta.Diptera.Empididae	0	0.008344917
759	BKT15.2.6	BKT15_2	25-May-15	1	LOYAL	Nestling	0.179063361	Arthropoda.Insecta.Diptera.Empididae	0	0.008344917
760	BKT15.2.7	BKT15_2	25-May-15	1	LOYAL	Nestling	0.179063361	Arthropoda.Insecta.Diptera.Empididae	0	0.008344917
761	BKT15.2.8	BKT15_2	25-May-15	1	LOYAL	Nestling	0.179063361	Arthropoda.Insecta.Diptera.Empididae	0	0.008344917
762	BKT15.2.9	BKT15_2	25-May-15	1	LOYAL	Nestling	0.179063361	Arthropoda.Insecta.Diptera.Empididae	0	0.008344917
763	BKT15.2.1	BKT15_2	26-May-15	2	LOYAL	Nestling	0.179063361	Arthropoda.Insecta.Diptera.Empididae	0	0.008344917
764	BKT15.2.2	BKT15_2	26-May-15	2	LOYAL	Nestling	0.179063361	Arthropoda.Insecta.Diptera.Empididae	0	0.008344917
765	BKT15.2.4	BKT15_2	26-May-15	2	LOYAL	Nestling	0.179063361	Arthropoda.Insecta.Diptera.Empididae	0	0.008344917
766	BKT15.2.5	BKT15_2	26-May-15	2	LOYAL	Nestling	0.179063361	Arthropoda.Insecta.Diptera.Empididae	0	0.008344917
767	BKT15.3.10	BKT15_3	25-May-15	1	LAUREL	Adult Female	0.072390572	Arthropoda.Insecta.Diptera.Empididae	1	-0.098327872
768	BKT15.3.11	BKT15_3	25-May-15	1	LAUREL	Adult Male	0.072390572	Arthropoda.Insecta.Diptera.Empididae	0	-0.098327872
769	BKT15.3.12	BKT15_3	25-May-15	1	LAUREL	Nestling	0.072390572	Arthropoda.Insecta.Diptera.Empididae	0	-0.098327872
770	BKT15.3.6	BKT15_3	25-May-15	1	LAUREL	Nestling	0.072390572	Arthropoda.Insecta.Diptera.Empididae	0	-0.098327872
771	BKT15.3.7	BKT15_3	25-May-15	1	LAUREL	Nestling	0.072390572	Arthropoda.Insecta.Diptera.Empididae	0	-0.098327872
772	BKT15.3.8	BKT15_3	25-May-15	1	LAUREL	Nestling	0.072390572	Arthropoda.Insecta.Diptera.Empididae	0	-0.098327872
773	BKT15.3.9	BKT15_3	25-May-15	1	LAUREL	Nestling	0.072390572	Arthropoda.Insecta.Diptera.Empididae	0	-0.098327872
774	BKT15.3.1	BKT15_3	27-May-15	2	LAUREL	Nestling	0.072390572	Arthropoda.Insecta.Diptera.Empididae	0	-0.098327872
775	BKT15.3.2	BKT15_3	27-May-15	2	LAUREL	Nestling	0.072390572	Arthropoda.Insecta.Diptera.Empididae	0	-0.098327872
776	BKT15.3.3	BKT15_3	27-May-15	2	LAUREL	Nestling	0.072390572	Arthropoda.Insecta.Diptera.Empididae	0	-0.098327872
777	BKT15.3.4	BKT15_3	27-May-15	2	LAUREL	Nestling	0.072390572	Arthropoda.Insecta.Diptera.Empididae	0	-0.098327872
778	BKT15.3.5	BKT15_3	27-May-15	2	LAUREL	Nestling	0.072390572	Arthropoda.Insecta.Diptera.Empididae	0	-0.098327872
779	BKT15.5.5	BKT15_5	28-May-15	1	POWD	Nestling	0.175750834	Arthropoda.Insecta.Diptera.Empididae	0	0.00503239
780	BKT15.5.6	BKT15_5	28-May-15	1	POWD	Nestling	0.175750834	Arthropoda.Insecta.Diptera.Empididae	0	0.00503239
781	BKT15.5.7	BKT15_5	28-May-15	1	POWD	Nestling	0.175750834	Arthropoda.Insecta.Diptera.Empididae	1	0.00503239
782	BKT15.5.8	BKT15_5	28-May-15	1	POWD	Nestling	0.175750834	Arthropoda.Insecta.Diptera.Empididae	0	0.00503239
783	BKT15.5.9	BKT15_5	28-May-15	1	POWD	Nestling	0.175750834	Arthropoda.Insecta.Diptera.Empididae	1	0.00503239
784	BKT15.5.1	BKT15_5	29-May-15	2	POWD	Nestling	0.175750834	Arthropoda.Insecta.Diptera.Empididae	0	0.00503239
785	BKT15.5.2	BKT15_5	29-May-15	2	POWD	Nestling	0.175750834	Arthropoda.Insecta.Diptera.Empididae	0	0.00503239
786	BKT15.5.3	BKT15_5	29-May-15	2	POWD	Nestling	0.175750834	Arthropoda.Insecta.Diptera.Empididae	0	0.00503239
787	BKT15.5.4	BKT15_5	29-May-15	2	POWD	Nestling	0.175750834	Arthropoda.Insecta.Diptera.Empididae	0	0.00503239
788	BKT15.7.1	BKT15_7	26-May-15	1	POWD	Nestling	0.162763466	Arthropoda.Insecta.Diptera.Empididae	0	-0.007954978
789	BKT15.7.2	BKT15_7	26-May-15	1	POWD	Nestling	0.162763466	Arthropoda.Insecta.Diptera.Empididae	0	-0.007954978
790	BKT15.7.3	BKT15_7	26-May-15	1	POWD	Nestling	0.162763466	Arthropoda.Insecta.Diptera.Empididae	0	-0.007954978
791	BKT15.7.4	BKT15_7	26-May-15	1	POWD	Nestling	0.162763466	Arthropoda.Insecta.Diptera.Empididae	0	-0.007954978
792	BKT15.7.9	BKT15_7	28-May-15	2	POWD	Adult Female	0.162763466	Arthropoda.Insecta.Diptera.Empididae	0	-0.007954978
793	BKT15.7.10	BKT15_7	28-May-15	2	POWD	Adult Male	0.162763466	Arthropoda.Insecta.Diptera.Empididae	0	-0.007954978
794	BKT15.7.5	BKT15_7	28-May-15	2	POWD	Nestling	0.162763466	Arthropoda.Insecta.Diptera.Empididae	0	-0.007954978
795	BKT15.7.6	BKT15_7	28-May-15	2	POWD	Nestling	0.162763466	Arthropoda.Insecta.Diptera.Empididae	0	-0.007954978
796	BKT15.7.7	BKT15_7	28-May-15	2	POWD	Nestling	0.162763466	Arthropoda.Insecta.Diptera.Empididae	0	-0.007954978
797	BKT15.7.8	BKT15_7	28-May-15	2	POWD	Nestling	0.162763466	Arthropoda.Insecta.Diptera.Empididae	0	-0.007954978
798	BKT15.9.1	BKT15_9	29-May-15	1	POWD	Nestling	0.204414587	Arthropoda.Insecta.Diptera.Empididae	0	0.033696143
799	BKT15.9.2	BKT15_9	29-May-15	1	POWD	Nestling	0.204414587	Arthropoda.Insecta.Diptera.Empididae	1	0.033696143
800	BKT15.9.3	BKT15_9	29-May-15	1	POWD	Nestling	0.204414587	Arthropoda.Insecta.Diptera.Empididae	0	0.033696143
801	BKT15.9.4	BKT15_9	29-May-15	1	POWD	Nestling	0.204414587	Arthropoda.Insecta.Diptera.Empididae	1	0.033696143
802	BKT15.9.9	BKT15_9	1-Jun-15	2	POWD	Adult Female	0.204414587	Arthropoda.Insecta.Diptera.Empididae	0	0.033696143
803	BKT15.9.10	BKT15_9	1-Jun-15	2	POWD	Adult Male	0.204414587	Arthropoda.Insecta.Diptera.Empididae	0	0.033696143
804	BKT15.9.5	BKT15_9	1-Jun-15	2	POWD	Nestling	0.204414587	Arthropoda.Insecta.Diptera.Empididae	1	0.033696143
805	BKT15.9.6	BKT15_9	1-Jun-15	2	POWD	Nestling	0.204414587	Arthropoda.Insecta.Diptera.Empididae	1	0.033696143
806	BKT15.9.7	BKT15_9	1-Jun-15	2	POWD	Nestling	0.204414587	Arthropoda.Insecta.Diptera.Empididae	1	0.033696143
807	BKT15.9.8	BKT15_9	1-Jun-15	2	POWD	Nestling	0.204414587	Arthropoda.Insecta.Diptera.Empididae	1	0.033696143
808	DAM15.1.1	DAM15_1	21-May-15	1	POWD	Nestling	0.15795207	Arthropoda.Insecta.Diptera.Empididae	0	-0.012766374
809	DAM15.1.2	DAM15_1	21-May-15	1	POWD	Nestling	0.15795207	Arthropoda.Insecta.Diptera.Empididae	0	-0.012766374
810	DAM15.1.3	DAM15_1	21-May-15	1	POWD	Nestling	0.15795207	Arthropoda.Insecta.Diptera.Empididae	0	-0.012766374
811	DAM15.1.5	DAM15_1	22-May-15	2	POWD	Adult Female	0.15795207	Arthropoda.Insecta.Diptera.Empididae	0	-0.012766374
812	DAM15.1.7	DAM15_1	22-May-15	2	POWD	Adult Male	0.15795207	Arthropoda.Insecta.Diptera.Empididae	0	-0.012766374
813	DAM15.1.4	DAM15_1	22-May-15	2	POWD	Nestling	0.15795207	Arthropoda.Insecta.Diptera.Empididae	0	-0.012766374
814	DAM15.1.6	DAM15_1	22-May-15	2	POWD	Nestling	0.15795207	Arthropoda.Insecta.Diptera.Empididae	0	-0.012766374
815	MMP15.1.1	MMP15_1	25-May-15	1	POWD	Nestling	0.229577465	Arthropoda.Insecta.Diptera.Empididae	0	0.058859021
816	MMP15.1.2	MMP15_1	25-May-15	1	POWD	Nestling	0.229577465	Arthropoda.Insecta.Diptera.Empididae	0	0.058859021
817	MMP15.1.3	MMP15_1	25-May-15	1	POWD	Nestling	0.229577465	Arthropoda.Insecta.Diptera.Empididae	0	0.058859021
818	MMP15.1.4	MMP15_1	25-May-15	1	POWD	Nestling	0.229577465	Arthropoda.Insecta.Diptera.Empididae	0	0.058859021
819	MMP15.1.5	MMP15_1	25-May-15	1	POWD	Nestling	0.229577465	Arthropoda.Insecta.Diptera.Empididae	0	0.058859021
820	MMP15.2.3	MMP15_2	26-May-15	1	POWD	Nestling	0.213963964	Arthropoda.Insecta.Diptera.Empididae	0	0.04324552
821	MMP15.2.4	MMP15_2	26-May-15	1	POWD	Nestling	0.213963964	Arthropoda.Insecta.Diptera.Empididae	0	0.04324552
822	MMP15.2.5	MMP15_2	26-May-15	1	POWD	Nestling	0.213963964	Arthropoda.Insecta.Diptera.Empididae	0	0.04324552
823	MMP15.2.11	MMP15_2	28-May-15	2	POWD	Adult Female	0.213963964	Arthropoda.Insecta.Diptera.Empididae	0	0.04324552
824	MMP15.2.12	MMP15_2	28-May-15	2	POWD	Adult Male	0.213963964	Arthropoda.Insecta.Diptera.Empididae	0	0.04324552
825	MMP15.2.6	MMP15_2	28-May-15	2	POWD	Nestling	0.213963964	Arthropoda.Insecta.Diptera.Empididae	0	0.04324552
826	MMP15.2.7	MMP15_2	28-May-15	2	POWD	Nestling	0.213963964	Arthropoda.Insecta.Diptera.Empididae	0	0.04324552
827	MMP15.2.8	MMP15_2	28-May-15	2	POWD	Nestling	0.213963964	Arthropoda.Insecta.Diptera.Empididae	0	0.04324552
828	MMP15.2.9	MMP15_2	28-May-15	2	POWD	Nestling	0.213963964	Arthropoda.Insecta.Diptera.Empididae	0	0.04324552
829	BKT15.1.1	BKT15_1	18-May-15	1	LOYAL	Nestling	0.269485904	Arthropoda.Insecta.Diptera.Limoniidae	1	0.09876746
830	BKT15.1.2	BKT15_1	18-May-15	1	LOYAL	Nestling	0.269485904	Arthropoda.Insecta.Diptera.Limoniidae	0	0.09876746
831	BKT15.1.4	BKT15_1	18-May-15	1	LOYAL	Nestling	0.269485904	Arthropoda.Insecta.Diptera.Limoniidae	0	0.09876746
832	BKT15.1.5	BKT15_1	18-May-15	1	LOYAL	Nestling	0.269485904	Arthropoda.Insecta.Diptera.Limoniidae	1	0.09876746
833	BKT15.1.13	BKT15_1	20-May-15	2	LOYAL	Adult Female	0.269485904	Arthropoda.Insecta.Diptera.Limoniidae	0	0.09876746
834	BKT15.1.12	BKT15_1	20-May-15	2	LOYAL	Adult Male	0.269485904	Arthropoda.Insecta.Diptera.Limoniidae	1	0.09876746
835	BKT15.1.10	BKT15_1	20-May-15	2	LOYAL	Nestling	0.269485904	Arthropoda.Insecta.Diptera.Limoniidae	0	0.09876746
836	BKT15.1.11	BKT15_1	20-May-15	2	LOYAL	Nestling	0.269485904	Arthropoda.Insecta.Diptera.Limoniidae	0	0.09876746
837	BKT15.1.6	BKT15_1	20-May-15	2	LOYAL	Nestling	0.269485904	Arthropoda.Insecta.Diptera.Limoniidae	0	0.09876746
838	BKT15.1.7	BKT15_1	20-May-15	2	LOYAL	Nestling	0.269485904	Arthropoda.Insecta.Diptera.Limoniidae	0	0.09876746
839	BKT15.1.8	BKT15_1	20-May-15	2	LOYAL	Nestling	0.269485904	Arthropoda.Insecta.Diptera.Limoniidae	0	0.09876746
840	BKT15.14.9	BKT15_14	1-Jun-15	1	POWD	Adult Female	0.082872928	Arthropoda.Insecta.Diptera.Limoniidae	1	-0.087845516
841	BKT15.14.10	BKT15_14	1-Jun-15	1	POWD	Adult Male	0.082872928	Arthropoda.Insecta.Diptera.Limoniidae	1	-0.087845516
842	BKT15.14.5	BKT15_14	1-Jun-15	1	POWD	Nestling	0.082872928	Arthropoda.Insecta.Diptera.Limoniidae	1	-0.087845516
843	BKT15.14.6	BKT15_14	1-Jun-15	1	POWD	Nestling	0.082872928	Arthropoda.Insecta.Diptera.Limoniidae	1	-0.087845516
844	BKT15.14.7	BKT15_14	1-Jun-15	1	POWD	Nestling	0.082872928	Arthropoda.Insecta.Diptera.Limoniidae	1	-0.087845516
845	BKT15.14.8	BKT15_14	1-Jun-15	1	POWD	Nestling	0.082872928	Arthropoda.Insecta.Diptera.Limoniidae	1	-0.087845516
846	BKT15.14.1	BKT15_14	3-Jun-15	2	POWD	Nestling	0.082872928	Arthropoda.Insecta.Diptera.Limoniidae	1	-0.087845516
847	BKT15.14.2	BKT15_14	3-Jun-15	2	POWD	Nestling	0.082872928	Arthropoda.Insecta.Diptera.Limoniidae	1	-0.087845516
848	BKT15.14.3	BKT15_14	3-Jun-15	2	POWD	Nestling	0.082872928	Arthropoda.Insecta.Diptera.Limoniidae	1	-0.087845516
849	BKT15.14.4	BKT15_14	3-Jun-15	2	POWD	Nestling	0.082872928	Arthropoda.Insecta.Diptera.Limoniidae	1	-0.087845516
850	BKT15.2.10	BKT15_2	25-May-15	1	LOYAL	Nestling	0.179063361	Arthropoda.Insecta.Diptera.Limoniidae	1	0.008344917
851	BKT15.2.6	BKT15_2	25-May-15	1	LOYAL	Nestling	0.179063361	Arthropoda.Insecta.Diptera.Limoniidae	0	0.008344917
852	BKT15.2.7	BKT15_2	25-May-15	1	LOYAL	Nestling	0.179063361	Arthropoda.Insecta.Diptera.Limoniidae	0	0.008344917
853	BKT15.2.8	BKT15_2	25-May-15	1	LOYAL	Nestling	0.179063361	Arthropoda.Insecta.Diptera.Limoniidae	0	0.008344917
854	BKT15.2.9	BKT15_2	25-May-15	1	LOYAL	Nestling	0.179063361	Arthropoda.Insecta.Diptera.Limoniidae	0	0.008344917
855	BKT15.2.1	BKT15_2	26-May-15	2	LOYAL	Nestling	0.179063361	Arthropoda.Insecta.Diptera.Limoniidae	0	0.008344917
856	BKT15.2.2	BKT15_2	26-May-15	2	LOYAL	Nestling	0.179063361	Arthropoda.Insecta.Diptera.Limoniidae	0	0.008344917
857	BKT15.2.4	BKT15_2	26-May-15	2	LOYAL	Nestling	0.179063361	Arthropoda.Insecta.Diptera.Limoniidae	1	0.008344917
858	BKT15.2.5	BKT15_2	26-May-15	2	LOYAL	Nestling	0.179063361	Arthropoda.Insecta.Diptera.Limoniidae	0	0.008344917
859	BKT15.3.10	BKT15_3	25-May-15	1	LAUREL	Adult Female	0.072390572	Arthropoda.Insecta.Diptera.Limoniidae	1	-0.098327872
860	BKT15.3.11	BKT15_3	25-May-15	1	LAUREL	Adult Male	0.072390572	Arthropoda.Insecta.Diptera.Limoniidae	1	-0.098327872
861	BKT15.3.12	BKT15_3	25-May-15	1	LAUREL	Nestling	0.072390572	Arthropoda.Insecta.Diptera.Limoniidae	1	-0.098327872
862	BKT15.3.6	BKT15_3	25-May-15	1	LAUREL	Nestling	0.072390572	Arthropoda.Insecta.Diptera.Limoniidae	1	-0.098327872
863	BKT15.3.7	BKT15_3	25-May-15	1	LAUREL	Nestling	0.072390572	Arthropoda.Insecta.Diptera.Limoniidae	1	-0.098327872
864	BKT15.3.8	BKT15_3	25-May-15	1	LAUREL	Nestling	0.072390572	Arthropoda.Insecta.Diptera.Limoniidae	1	-0.098327872
865	BKT15.3.9	BKT15_3	25-May-15	1	LAUREL	Nestling	0.072390572	Arthropoda.Insecta.Diptera.Limoniidae	1	-0.098327872
866	BKT15.3.1	BKT15_3	27-May-15	2	LAUREL	Nestling	0.072390572	Arthropoda.Insecta.Diptera.Limoniidae	1	-0.098327872
867	BKT15.3.2	BKT15_3	27-May-15	2	LAUREL	Nestling	0.072390572	Arthropoda.Insecta.Diptera.Limoniidae	1	-0.098327872
868	BKT15.3.3	BKT15_3	27-May-15	2	LAUREL	Nestling	0.072390572	Arthropoda.Insecta.Diptera.Limoniidae	1	-0.098327872
869	BKT15.3.4	BKT15_3	27-May-15	2	LAUREL	Nestling	0.072390572	Arthropoda.Insecta.Diptera.Limoniidae	1	-0.098327872
870	BKT15.3.5	BKT15_3	27-May-15	2	LAUREL	Nestling	0.072390572	Arthropoda.Insecta.Diptera.Limoniidae	1	-0.098327872
871	BKT15.5.5	BKT15_5	28-May-15	1	POWD	Nestling	0.175750834	Arthropoda.Insecta.Diptera.Limoniidae	1	0.00503239
872	BKT15.5.6	BKT15_5	28-May-15	1	POWD	Nestling	0.175750834	Arthropoda.Insecta.Diptera.Limoniidae	0	0.00503239
873	BKT15.5.7	BKT15_5	28-May-15	1	POWD	Nestling	0.175750834	Arthropoda.Insecta.Diptera.Limoniidae	0	0.00503239
874	BKT15.5.8	BKT15_5	28-May-15	1	POWD	Nestling	0.175750834	Arthropoda.Insecta.Diptera.Limoniidae	0	0.00503239
875	BKT15.5.9	BKT15_5	28-May-15	1	POWD	Nestling	0.175750834	Arthropoda.Insecta.Diptera.Limoniidae	1	0.00503239
876	BKT15.5.1	BKT15_5	29-May-15	2	POWD	Nestling	0.175750834	Arthropoda.Insecta.Diptera.Limoniidae	1	0.00503239
877	BKT15.5.2	BKT15_5	29-May-15	2	POWD	Nestling	0.175750834	Arthropoda.Insecta.Diptera.Limoniidae	0	0.00503239
878	BKT15.5.3	BKT15_5	29-May-15	2	POWD	Nestling	0.175750834	Arthropoda.Insecta.Diptera.Limoniidae	1	0.00503239
879	BKT15.5.4	BKT15_5	29-May-15	2	POWD	Nestling	0.175750834	Arthropoda.Insecta.Diptera.Limoniidae	1	0.00503239
880	BKT15.7.1	BKT15_7	26-May-15	1	POWD	Nestling	0.162763466	Arthropoda.Insecta.Diptera.Limoniidae	1	-0.007954978
881	BKT15.7.2	BKT15_7	26-May-15	1	POWD	Nestling	0.162763466	Arthropoda.Insecta.Diptera.Limoniidae	1	-0.007954978
882	BKT15.7.3	BKT15_7	26-May-15	1	POWD	Nestling	0.162763466	Arthropoda.Insecta.Diptera.Limoniidae	1	-0.007954978
883	BKT15.7.4	BKT15_7	26-May-15	1	POWD	Nestling	0.162763466	Arthropoda.Insecta.Diptera.Limoniidae	1	-0.007954978
884	BKT15.7.9	BKT15_7	28-May-15	2	POWD	Adult Female	0.162763466	Arthropoda.Insecta.Diptera.Limoniidae	1	-0.007954978
885	BKT15.7.10	BKT15_7	28-May-15	2	POWD	Adult Male	0.162763466	Arthropoda.Insecta.Diptera.Limoniidae	1	-0.007954978
886	BKT15.7.5	BKT15_7	28-May-15	2	POWD	Nestling	0.162763466	Arthropoda.Insecta.Diptera.Limoniidae	1	-0.007954978
887	BKT15.7.6	BKT15_7	28-May-15	2	POWD	Nestling	0.162763466	Arthropoda.Insecta.Diptera.Limoniidae	1	-0.007954978
888	BKT15.7.7	BKT15_7	28-May-15	2	POWD	Nestling	0.162763466	Arthropoda.Insecta.Diptera.Limoniidae	1	-0.007954978
889	BKT15.7.8	BKT15_7	28-May-15	2	POWD	Nestling	0.162763466	Arthropoda.Insecta.Diptera.Limoniidae	1	-0.007954978
890	BKT15.9.1	BKT15_9	29-May-15	1	POWD	Nestling	0.204414587	Arthropoda.Insecta.Diptera.Limoniidae	1	0.033696143
891	BKT15.9.2	BKT15_9	29-May-15	1	POWD	Nestling	0.204414587	Arthropoda.Insecta.Diptera.Limoniidae	0	0.033696143
892	BKT15.9.3	BKT15_9	29-May-15	1	POWD	Nestling	0.204414587	Arthropoda.Insecta.Diptera.Limoniidae	1	0.033696143
893	BKT15.9.4	BKT15_9	29-May-15	1	POWD	Nestling	0.204414587	Arthropoda.Insecta.Diptera.Limoniidae	0	0.033696143
894	BKT15.9.9	BKT15_9	1-Jun-15	2	POWD	Adult Female	0.204414587	Arthropoda.Insecta.Diptera.Limoniidae	0	0.033696143
895	BKT15.9.10	BKT15_9	1-Jun-15	2	POWD	Adult Male	0.204414587	Arthropoda.Insecta.Diptera.Limoniidae	0	0.033696143
896	BKT15.9.5	BKT15_9	1-Jun-15	2	POWD	Nestling	0.204414587	Arthropoda.Insecta.Diptera.Limoniidae	0	0.033696143
897	BKT15.9.6	BKT15_9	1-Jun-15	2	POWD	Nestling	0.204414587	Arthropoda.Insecta.Diptera.Limoniidae	1	0.033696143
898	BKT15.9.7	BKT15_9	1-Jun-15	2	POWD	Nestling	0.204414587	Arthropoda.Insecta.Diptera.Limoniidae	0	0.033696143
899	BKT15.9.8	BKT15_9	1-Jun-15	2	POWD	Nestling	0.204414587	Arthropoda.Insecta.Diptera.Limoniidae	0	0.033696143
900	DAM15.1.1	DAM15_1	21-May-15	1	POWD	Nestling	0.15795207	Arthropoda.Insecta.Diptera.Limoniidae	1	-0.012766374
901	DAM15.1.2	DAM15_1	21-May-15	1	POWD	Nestling	0.15795207	Arthropoda.Insecta.Diptera.Limoniidae	1	-0.012766374
902	DAM15.1.3	DAM15_1	21-May-15	1	POWD	Nestling	0.15795207	Arthropoda.Insecta.Diptera.Limoniidae	1	-0.012766374
903	DAM15.1.5	DAM15_1	22-May-15	2	POWD	Adult Female	0.15795207	Arthropoda.Insecta.Diptera.Limoniidae	1	-0.012766374
904	DAM15.1.7	DAM15_1	22-May-15	2	POWD	Adult Male	0.15795207	Arthropoda.Insecta.Diptera.Limoniidae	1	-0.012766374
905	DAM15.1.4	DAM15_1	22-May-15	2	POWD	Nestling	0.15795207	Arthropoda.Insecta.Diptera.Limoniidae	1	-0.012766374
906	DAM15.1.6	DAM15_1	22-May-15	2	POWD	Nestling	0.15795207	Arthropoda.Insecta.Diptera.Limoniidae	1	-0.012766374
907	MMP15.1.1	MMP15_1	25-May-15	1	POWD	Nestling	0.229577465	Arthropoda.Insecta.Diptera.Limoniidae	0	0.058859021
908	MMP15.1.2	MMP15_1	25-May-15	1	POWD	Nestling	0.229577465	Arthropoda.Insecta.Diptera.Limoniidae	0	0.058859021
909	MMP15.1.3	MMP15_1	25-May-15	1	POWD	Nestling	0.229577465	Arthropoda.Insecta.Diptera.Limoniidae	0	0.058859021
910	MMP15.1.4	MMP15_1	25-May-15	1	POWD	Nestling	0.229577465	Arthropoda.Insecta.Diptera.Limoniidae	0	0.058859021
911	MMP15.1.5	MMP15_1	25-May-15	1	POWD	Nestling	0.229577465	Arthropoda.Insecta.Diptera.Limoniidae	0	0.058859021
912	MMP15.2.3	MMP15_2	26-May-15	1	POWD	Nestling	0.213963964	Arthropoda.Insecta.Diptera.Limoniidae	0	0.04324552
913	MMP15.2.4	MMP15_2	26-May-15	1	POWD	Nestling	0.213963964	Arthropoda.Insecta.Diptera.Limoniidae	0	0.04324552
914	MMP15.2.5	MMP15_2	26-May-15	1	POWD	Nestling	0.213963964	Arthropoda.Insecta.Diptera.Limoniidae	0	0.04324552
915	MMP15.2.11	MMP15_2	28-May-15	2	POWD	Adult Female	0.213963964	Arthropoda.Insecta.Diptera.Limoniidae	1	0.04324552
916	MMP15.2.12	MMP15_2	28-May-15	2	POWD	Adult Male	0.213963964	Arthropoda.Insecta.Diptera.Limoniidae	0	0.04324552
917	MMP15.2.6	MMP15_2	28-May-15	2	POWD	Nestling	0.213963964	Arthropoda.Insecta.Diptera.Limoniidae	0	0.04324552
918	MMP15.2.7	MMP15_2	28-May-15	2	POWD	Nestling	0.213963964	Arthropoda.Insecta.Diptera.Limoniidae	0	0.04324552
919	MMP15.2.8	MMP15_2	28-May-15	2	POWD	Nestling	0.213963964	Arthropoda.Insecta.Diptera.Limoniidae	1	0.04324552
920	MMP15.2.9	MMP15_2	28-May-15	2	POWD	Nestling	0.213963964	Arthropoda.Insecta.Diptera.Limoniidae	1	0.04324552
921	BKT15.1.1	BKT15_1	18-May-15	1	LOYAL	Nestling	0.269485904	Arthropoda.Insecta.Diptera.Pediciidae	0	0.09876746
922	BKT15.1.2	BKT15_1	18-May-15	1	LOYAL	Nestling	0.269485904	Arthropoda.Insecta.Diptera.Pediciidae	0	0.09876746
923	BKT15.1.4	BKT15_1	18-May-15	1	LOYAL	Nestling	0.269485904	Arthropoda.Insecta.Diptera.Pediciidae	0	0.09876746
924	BKT15.1.5	BKT15_1	18-May-15	1	LOYAL	Nestling	0.269485904	Arthropoda.Insecta.Diptera.Pediciidae	0	0.09876746
925	BKT15.1.13	BKT15_1	20-May-15	2	LOYAL	Adult Female	0.269485904	Arthropoda.Insecta.Diptera.Pediciidae	0	0.09876746
926	BKT15.1.12	BKT15_1	20-May-15	2	LOYAL	Adult Male	0.269485904	Arthropoda.Insecta.Diptera.Pediciidae	0	0.09876746
927	BKT15.1.10	BKT15_1	20-May-15	2	LOYAL	Nestling	0.269485904	Arthropoda.Insecta.Diptera.Pediciidae	0	0.09876746
928	BKT15.1.11	BKT15_1	20-May-15	2	LOYAL	Nestling	0.269485904	Arthropoda.Insecta.Diptera.Pediciidae	0	0.09876746
929	BKT15.1.6	BKT15_1	20-May-15	2	LOYAL	Nestling	0.269485904	Arthropoda.Insecta.Diptera.Pediciidae	0	0.09876746
930	BKT15.1.7	BKT15_1	20-May-15	2	LOYAL	Nestling	0.269485904	Arthropoda.Insecta.Diptera.Pediciidae	0	0.09876746
931	BKT15.1.8	BKT15_1	20-May-15	2	LOYAL	Nestling	0.269485904	Arthropoda.Insecta.Diptera.Pediciidae	0	0.09876746
932	BKT15.14.9	BKT15_14	1-Jun-15	1	POWD	Adult Female	0.082872928	Arthropoda.Insecta.Diptera.Pediciidae	0	-0.087845516
933	BKT15.14.10	BKT15_14	1-Jun-15	1	POWD	Adult Male	0.082872928	Arthropoda.Insecta.Diptera.Pediciidae	0	-0.087845516
934	BKT15.14.5	BKT15_14	1-Jun-15	1	POWD	Nestling	0.082872928	Arthropoda.Insecta.Diptera.Pediciidae	0	-0.087845516
935	BKT15.14.6	BKT15_14	1-Jun-15	1	POWD	Nestling	0.082872928	Arthropoda.Insecta.Diptera.Pediciidae	0	-0.087845516
936	BKT15.14.7	BKT15_14	1-Jun-15	1	POWD	Nestling	0.082872928	Arthropoda.Insecta.Diptera.Pediciidae	0	-0.087845516
937	BKT15.14.8	BKT15_14	1-Jun-15	1	POWD	Nestling	0.082872928	Arthropoda.Insecta.Diptera.Pediciidae	1	-0.087845516
938	BKT15.14.1	BKT15_14	3-Jun-15	2	POWD	Nestling	0.082872928	Arthropoda.Insecta.Diptera.Pediciidae	0	-0.087845516
939	BKT15.14.2	BKT15_14	3-Jun-15	2	POWD	Nestling	0.082872928	Arthropoda.Insecta.Diptera.Pediciidae	0	-0.087845516
940	BKT15.14.3	BKT15_14	3-Jun-15	2	POWD	Nestling	0.082872928	Arthropoda.Insecta.Diptera.Pediciidae	0	-0.087845516
941	BKT15.14.4	BKT15_14	3-Jun-15	2	POWD	Nestling	0.082872928	Arthropoda.Insecta.Diptera.Pediciidae	0	-0.087845516
942	BKT15.2.10	BKT15_2	25-May-15	1	LOYAL	Nestling	0.179063361	Arthropoda.Insecta.Diptera.Pediciidae	0	0.008344917
943	BKT15.2.6	BKT15_2	25-May-15	1	LOYAL	Nestling	0.179063361	Arthropoda.Insecta.Diptera.Pediciidae	0	0.008344917
944	BKT15.2.7	BKT15_2	25-May-15	1	LOYAL	Nestling	0.179063361	Arthropoda.Insecta.Diptera.Pediciidae	0	0.008344917
945	BKT15.2.8	BKT15_2	25-May-15	1	LOYAL	Nestling	0.179063361	Arthropoda.Insecta.Diptera.Pediciidae	0	0.008344917
946	BKT15.2.9	BKT15_2	25-May-15	1	LOYAL	Nestling	0.179063361	Arthropoda.Insecta.Diptera.Pediciidae	0	0.008344917
947	BKT15.2.1	BKT15_2	26-May-15	2	LOYAL	Nestling	0.179063361	Arthropoda.Insecta.Diptera.Pediciidae	0	0.008344917
948	BKT15.2.2	BKT15_2	26-May-15	2	LOYAL	Nestling	0.179063361	Arthropoda.Insecta.Diptera.Pediciidae	0	0.008344917
949	BKT15.2.4	BKT15_2	26-May-15	2	LOYAL	Nestling	0.179063361	Arthropoda.Insecta.Diptera.Pediciidae	0	0.008344917
950	BKT15.2.5	BKT15_2	26-May-15	2	LOYAL	Nestling	0.179063361	Arthropoda.Insecta.Diptera.Pediciidae	0	0.008344917
951	BKT15.3.10	BKT15_3	25-May-15	1	LAUREL	Adult Female	0.072390572	Arthropoda.Insecta.Diptera.Pediciidae	0	-0.098327872
952	BKT15.3.11	BKT15_3	25-May-15	1	LAUREL	Adult Male	0.072390572	Arthropoda.Insecta.Diptera.Pediciidae	1	-0.098327872
953	BKT15.3.12	BKT15_3	25-May-15	1	LAUREL	Nestling	0.072390572	Arthropoda.Insecta.Diptera.Pediciidae	1	-0.098327872
954	BKT15.3.6	BKT15_3	25-May-15	1	LAUREL	Nestling	0.072390572	Arthropoda.Insecta.Diptera.Pediciidae	0	-0.098327872
955	BKT15.3.7	BKT15_3	25-May-15	1	LAUREL	Nestling	0.072390572	Arthropoda.Insecta.Diptera.Pediciidae	0	-0.098327872
956	BKT15.3.8	BKT15_3	25-May-15	1	LAUREL	Nestling	0.072390572	Arthropoda.Insecta.Diptera.Pediciidae	0	-0.098327872
957	BKT15.3.9	BKT15_3	25-May-15	1	LAUREL	Nestling	0.072390572	Arthropoda.Insecta.Diptera.Pediciidae	0	-0.098327872
958	BKT15.3.1	BKT15_3	27-May-15	2	LAUREL	Nestling	0.072390572	Arthropoda.Insecta.Diptera.Pediciidae	0	-0.098327872
959	BKT15.3.2	BKT15_3	27-May-15	2	LAUREL	Nestling	0.072390572	Arthropoda.Insecta.Diptera.Pediciidae	1	-0.098327872
960	BKT15.3.3	BKT15_3	27-May-15	2	LAUREL	Nestling	0.072390572	Arthropoda.Insecta.Diptera.Pediciidae	1	-0.098327872
961	BKT15.3.4	BKT15_3	27-May-15	2	LAUREL	Nestling	0.072390572	Arthropoda.Insecta.Diptera.Pediciidae	1	-0.098327872
962	BKT15.3.5	BKT15_3	27-May-15	2	LAUREL	Nestling	0.072390572	Arthropoda.Insecta.Diptera.Pediciidae	0	-0.098327872
963	BKT15.5.5	BKT15_5	28-May-15	1	POWD	Nestling	0.175750834	Arthropoda.Insecta.Diptera.Pediciidae	0	0.00503239
964	BKT15.5.6	BKT15_5	28-May-15	1	POWD	Nestling	0.175750834	Arthropoda.Insecta.Diptera.Pediciidae	0	0.00503239
965	BKT15.5.7	BKT15_5	28-May-15	1	POWD	Nestling	0.175750834	Arthropoda.Insecta.Diptera.Pediciidae	0	0.00503239
966	BKT15.5.8	BKT15_5	28-May-15	1	POWD	Nestling	0.175750834	Arthropoda.Insecta.Diptera.Pediciidae	1	0.00503239
967	BKT15.5.9	BKT15_5	28-May-15	1	POWD	Nestling	0.175750834	Arthropoda.Insecta.Diptera.Pediciidae	0	0.00503239
968	BKT15.5.1	BKT15_5	29-May-15	2	POWD	Nestling	0.175750834	Arthropoda.Insecta.Diptera.Pediciidae	0	0.00503239
969	BKT15.5.2	BKT15_5	29-May-15	2	POWD	Nestling	0.175750834	Arthropoda.Insecta.Diptera.Pediciidae	0	0.00503239
970	BKT15.5.3	BKT15_5	29-May-15	2	POWD	Nestling	0.175750834	Arthropoda.Insecta.Diptera.Pediciidae	0	0.00503239
971	BKT15.5.4	BKT15_5	29-May-15	2	POWD	Nestling	0.175750834	Arthropoda.Insecta.Diptera.Pediciidae	0	0.00503239
972	BKT15.7.1	BKT15_7	26-May-15	1	POWD	Nestling	0.162763466	Arthropoda.Insecta.Diptera.Pediciidae	0	-0.007954978
973	BKT15.7.2	BKT15_7	26-May-15	1	POWD	Nestling	0.162763466	Arthropoda.Insecta.Diptera.Pediciidae	0	-0.007954978
974	BKT15.7.3	BKT15_7	26-May-15	1	POWD	Nestling	0.162763466	Arthropoda.Insecta.Diptera.Pediciidae	0	-0.007954978
975	BKT15.7.4	BKT15_7	26-May-15	1	POWD	Nestling	0.162763466	Arthropoda.Insecta.Diptera.Pediciidae	0	-0.007954978
976	BKT15.7.9	BKT15_7	28-May-15	2	POWD	Adult Female	0.162763466	Arthropoda.Insecta.Diptera.Pediciidae	0	-0.007954978
977	BKT15.7.10	BKT15_7	28-May-15	2	POWD	Adult Male	0.162763466	Arthropoda.Insecta.Diptera.Pediciidae	0	-0.007954978
978	BKT15.7.5	BKT15_7	28-May-15	2	POWD	Nestling	0.162763466	Arthropoda.Insecta.Diptera.Pediciidae	0	-0.007954978
979	BKT15.7.6	BKT15_7	28-May-15	2	POWD	Nestling	0.162763466	Arthropoda.Insecta.Diptera.Pediciidae	0	-0.007954978
980	BKT15.7.7	BKT15_7	28-May-15	2	POWD	Nestling	0.162763466	Arthropoda.Insecta.Diptera.Pediciidae	0	-0.007954978
981	BKT15.7.8	BKT15_7	28-May-15	2	POWD	Nestling	0.162763466	Arthropoda.Insecta.Diptera.Pediciidae	0	-0.007954978
982	BKT15.9.1	BKT15_9	29-May-15	1	POWD	Nestling	0.204414587	Arthropoda.Insecta.Diptera.Pediciidae	0	0.033696143
983	BKT15.9.2	BKT15_9	29-May-15	1	POWD	Nestling	0.204414587	Arthropoda.Insecta.Diptera.Pediciidae	0	0.033696143
984	BKT15.9.3	BKT15_9	29-May-15	1	POWD	Nestling	0.204414587	Arthropoda.Insecta.Diptera.Pediciidae	1	0.033696143
985	BKT15.9.4	BKT15_9	29-May-15	1	POWD	Nestling	0.204414587	Arthropoda.Insecta.Diptera.Pediciidae	0	0.033696143
986	BKT15.9.9	BKT15_9	1-Jun-15	2	POWD	Adult Female	0.204414587	Arthropoda.Insecta.Diptera.Pediciidae	1	0.033696143
987	BKT15.9.10	BKT15_9	1-Jun-15	2	POWD	Adult Male	0.204414587	Arthropoda.Insecta.Diptera.Pediciidae	1	0.033696143
988	BKT15.9.5	BKT15_9	1-Jun-15	2	POWD	Nestling	0.204414587	Arthropoda.Insecta.Diptera.Pediciidae	0	0.033696143
989	BKT15.9.6	BKT15_9	1-Jun-15	2	POWD	Nestling	0.204414587	Arthropoda.Insecta.Diptera.Pediciidae	0	0.033696143
990	BKT15.9.7	BKT15_9	1-Jun-15	2	POWD	Nestling	0.204414587	Arthropoda.Insecta.Diptera.Pediciidae	0	0.033696143
991	BKT15.9.8	BKT15_9	1-Jun-15	2	POWD	Nestling	0.204414587	Arthropoda.Insecta.Diptera.Pediciidae	0	0.033696143
992	DAM15.1.1	DAM15_1	21-May-15	1	POWD	Nestling	0.15795207	Arthropoda.Insecta.Diptera.Pediciidae	1	-0.012766374
993	DAM15.1.2	DAM15_1	21-May-15	1	POWD	Nestling	0.15795207	Arthropoda.Insecta.Diptera.Pediciidae	1	-0.012766374
994	DAM15.1.3	DAM15_1	21-May-15	1	POWD	Nestling	0.15795207	Arthropoda.Insecta.Diptera.Pediciidae	1	-0.012766374
995	DAM15.1.5	DAM15_1	22-May-15	2	POWD	Adult Female	0.15795207	Arthropoda.Insecta.Diptera.Pediciidae	1	-0.012766374
996	DAM15.1.7	DAM15_1	22-May-15	2	POWD	Adult Male	0.15795207	Arthropoda.Insecta.Diptera.Pediciidae	1	-0.012766374
997	DAM15.1.4	DAM15_1	22-May-15	2	POWD	Nestling	0.15795207	Arthropoda.Insecta.Diptera.Pediciidae	1	-0.012766374
998	DAM15.1.6	DAM15_1	22-May-15	2	POWD	Nestling	0.15795207	Arthropoda.Insecta.Diptera.Pediciidae	1	-0.012766374
999	MMP15.1.1	MMP15_1	25-May-15	1	POWD	Nestling	0.229577465	Arthropoda.Insecta.Diptera.Pediciidae	1	0.058859021
1000	MMP15.1.2	MMP15_1	25-May-15	1	POWD	Nestling	0.229577465	Arthropoda.Insecta.Diptera.Pediciidae	0	0.058859021
1001	MMP15.1.3	MMP15_1	25-May-15	1	POWD	Nestling	0.229577465	Arthropoda.Insecta.Diptera.Pediciidae	1	0.058859021
1002	MMP15.1.4	MMP15_1	25-May-15	1	POWD	Nestling	0.229577465	Arthropoda.Insecta.Diptera.Pediciidae	0	0.058859021
1003	MMP15.1.5	MMP15_1	25-May-15	1	POWD	Nestling	0.229577465	Arthropoda.Insecta.Diptera.Pediciidae	1	0.058859021
1004	MMP15.2.3	MMP15_2	26-May-15	1	POWD	Nestling	0.213963964	Arthropoda.Insecta.Diptera.Pediciidae	1	0.04324552
1005	MMP15.2.4	MMP15_2	26-May-15	1	POWD	Nestling	0.213963964	Arthropoda.Insecta.Diptera.Pediciidae	0	0.04324552
1006	MMP15.2.5	MMP15_2	26-May-15	1	POWD	Nestling	0.213963964	Arthropoda.Insecta.Diptera.Pediciidae	0	0.04324552
1007	MMP15.2.11	MMP15_2	28-May-15	2	POWD	Adult Female	0.213963964	Arthropoda.Insecta.Diptera.Pediciidae	0	0.04324552
1008	MMP15.2.12	MMP15_2	28-May-15	2	POWD	Adult Male	0.213963964	Arthropoda.Insecta.Diptera.Pediciidae	0	0.04324552
1009	MMP15.2.6	MMP15_2	28-May-15	2	POWD	Nestling	0.213963964	Arthropoda.Insecta.Diptera.Pediciidae	0	0.04324552
1010	MMP15.2.7	MMP15_2	28-May-15	2	POWD	Nestling	0.213963964	Arthropoda.Insecta.Diptera.Pediciidae	1	0.04324552
1011	MMP15.2.8	MMP15_2	28-May-15	2	POWD	Nestling	0.213963964	Arthropoda.Insecta.Diptera.Pediciidae	0	0.04324552
1012	MMP15.2.9	MMP15_2	28-May-15	2	POWD	Nestling	0.213963964	Arthropoda.Insecta.Diptera.Pediciidae	1	0.04324552
1013	BKT15.1.1	BKT15_1	18-May-15	1	LOYAL	Nestling	0.269485904	Arthropoda.Insecta.Diptera.Rhagionidae	0	0.09876746
1014	BKT15.1.2	BKT15_1	18-May-15	1	LOYAL	Nestling	0.269485904	Arthropoda.Insecta.Diptera.Rhagionidae	1	0.09876746
1015	BKT15.1.4	BKT15_1	18-May-15	1	LOYAL	Nestling	0.269485904	Arthropoda.Insecta.Diptera.Rhagionidae	1	0.09876746
1016	BKT15.1.5	BKT15_1	18-May-15	1	LOYAL	Nestling	0.269485904	Arthropoda.Insecta.Diptera.Rhagionidae	1	0.09876746
1017	BKT15.1.13	BKT15_1	20-May-15	2	LOYAL	Adult Female	0.269485904	Arthropoda.Insecta.Diptera.Rhagionidae	0	0.09876746
1018	BKT15.1.12	BKT15_1	20-May-15	2	LOYAL	Adult Male	0.269485904	Arthropoda.Insecta.Diptera.Rhagionidae	0	0.09876746
1019	BKT15.1.10	BKT15_1	20-May-15	2	LOYAL	Nestling	0.269485904	Arthropoda.Insecta.Diptera.Rhagionidae	1	0.09876746
1020	BKT15.1.11	BKT15_1	20-May-15	2	LOYAL	Nestling	0.269485904	Arthropoda.Insecta.Diptera.Rhagionidae	0	0.09876746
1021	BKT15.1.6	BKT15_1	20-May-15	2	LOYAL	Nestling	0.269485904	Arthropoda.Insecta.Diptera.Rhagionidae	1	0.09876746
1022	BKT15.1.7	BKT15_1	20-May-15	2	LOYAL	Nestling	0.269485904	Arthropoda.Insecta.Diptera.Rhagionidae	0	0.09876746
1023	BKT15.1.8	BKT15_1	20-May-15	2	LOYAL	Nestling	0.269485904	Arthropoda.Insecta.Diptera.Rhagionidae	1	0.09876746
1024	BKT15.14.9	BKT15_14	1-Jun-15	1	POWD	Adult Female	0.082872928	Arthropoda.Insecta.Diptera.Rhagionidae	0	-0.087845516
1025	BKT15.14.10	BKT15_14	1-Jun-15	1	POWD	Adult Male	0.082872928	Arthropoda.Insecta.Diptera.Rhagionidae	0	-0.087845516
1026	BKT15.14.5	BKT15_14	1-Jun-15	1	POWD	Nestling	0.082872928	Arthropoda.Insecta.Diptera.Rhagionidae	0	-0.087845516
1027	BKT15.14.6	BKT15_14	1-Jun-15	1	POWD	Nestling	0.082872928	Arthropoda.Insecta.Diptera.Rhagionidae	0	-0.087845516
1028	BKT15.14.7	BKT15_14	1-Jun-15	1	POWD	Nestling	0.082872928	Arthropoda.Insecta.Diptera.Rhagionidae	0	-0.087845516
1029	BKT15.14.8	BKT15_14	1-Jun-15	1	POWD	Nestling	0.082872928	Arthropoda.Insecta.Diptera.Rhagionidae	0	-0.087845516
1030	BKT15.14.1	BKT15_14	3-Jun-15	2	POWD	Nestling	0.082872928	Arthropoda.Insecta.Diptera.Rhagionidae	0	-0.087845516
1031	BKT15.14.2	BKT15_14	3-Jun-15	2	POWD	Nestling	0.082872928	Arthropoda.Insecta.Diptera.Rhagionidae	0	-0.087845516
1032	BKT15.14.3	BKT15_14	3-Jun-15	2	POWD	Nestling	0.082872928	Arthropoda.Insecta.Diptera.Rhagionidae	0	-0.087845516
1033	BKT15.14.4	BKT15_14	3-Jun-15	2	POWD	Nestling	0.082872928	Arthropoda.Insecta.Diptera.Rhagionidae	0	-0.087845516
1034	BKT15.2.10	BKT15_2	25-May-15	1	LOYAL	Nestling	0.179063361	Arthropoda.Insecta.Diptera.Rhagionidae	0	0.008344917
1035	BKT15.2.6	BKT15_2	25-May-15	1	LOYAL	Nestling	0.179063361	Arthropoda.Insecta.Diptera.Rhagionidae	0	0.008344917
1036	BKT15.2.7	BKT15_2	25-May-15	1	LOYAL	Nestling	0.179063361	Arthropoda.Insecta.Diptera.Rhagionidae	0	0.008344917
1037	BKT15.2.8	BKT15_2	25-May-15	1	LOYAL	Nestling	0.179063361	Arthropoda.Insecta.Diptera.Rhagionidae	0	0.008344917
1038	BKT15.2.9	BKT15_2	25-May-15	1	LOYAL	Nestling	0.179063361	Arthropoda.Insecta.Diptera.Rhagionidae	0	0.008344917
1039	BKT15.2.1	BKT15_2	26-May-15	2	LOYAL	Nestling	0.179063361	Arthropoda.Insecta.Diptera.Rhagionidae	0	0.008344917
1040	BKT15.2.2	BKT15_2	26-May-15	2	LOYAL	Nestling	0.179063361	Arthropoda.Insecta.Diptera.Rhagionidae	0	0.008344917
1041	BKT15.2.4	BKT15_2	26-May-15	2	LOYAL	Nestling	0.179063361	Arthropoda.Insecta.Diptera.Rhagionidae	0	0.008344917
1042	BKT15.2.5	BKT15_2	26-May-15	2	LOYAL	Nestling	0.179063361	Arthropoda.Insecta.Diptera.Rhagionidae	0	0.008344917
1043	BKT15.3.10	BKT15_3	25-May-15	1	LAUREL	Adult Female	0.072390572	Arthropoda.Insecta.Diptera.Rhagionidae	0	-0.098327872
1044	BKT15.3.11	BKT15_3	25-May-15	1	LAUREL	Adult Male	0.072390572	Arthropoda.Insecta.Diptera.Rhagionidae	0	-0.098327872
1045	BKT15.3.12	BKT15_3	25-May-15	1	LAUREL	Nestling	0.072390572	Arthropoda.Insecta.Diptera.Rhagionidae	0	-0.098327872
1046	BKT15.3.6	BKT15_3	25-May-15	1	LAUREL	Nestling	0.072390572	Arthropoda.Insecta.Diptera.Rhagionidae	0	-0.098327872
1047	BKT15.3.7	BKT15_3	25-May-15	1	LAUREL	Nestling	0.072390572	Arthropoda.Insecta.Diptera.Rhagionidae	0	-0.098327872
1048	BKT15.3.8	BKT15_3	25-May-15	1	LAUREL	Nestling	0.072390572	Arthropoda.Insecta.Diptera.Rhagionidae	0	-0.098327872
1049	BKT15.3.9	BKT15_3	25-May-15	1	LAUREL	Nestling	0.072390572	Arthropoda.Insecta.Diptera.Rhagionidae	0	-0.098327872
1050	BKT15.3.1	BKT15_3	27-May-15	2	LAUREL	Nestling	0.072390572	Arthropoda.Insecta.Diptera.Rhagionidae	0	-0.098327872
1051	BKT15.3.2	BKT15_3	27-May-15	2	LAUREL	Nestling	0.072390572	Arthropoda.Insecta.Diptera.Rhagionidae	0	-0.098327872
1052	BKT15.3.3	BKT15_3	27-May-15	2	LAUREL	Nestling	0.072390572	Arthropoda.Insecta.Diptera.Rhagionidae	0	-0.098327872
1053	BKT15.3.4	BKT15_3	27-May-15	2	LAUREL	Nestling	0.072390572	Arthropoda.Insecta.Diptera.Rhagionidae	0	-0.098327872
1054	BKT15.3.5	BKT15_3	27-May-15	2	LAUREL	Nestling	0.072390572	Arthropoda.Insecta.Diptera.Rhagionidae	0	-0.098327872
1055	BKT15.5.5	BKT15_5	28-May-15	1	POWD	Nestling	0.175750834	Arthropoda.Insecta.Diptera.Rhagionidae	0	0.00503239
1056	BKT15.5.6	BKT15_5	28-May-15	1	POWD	Nestling	0.175750834	Arthropoda.Insecta.Diptera.Rhagionidae	0	0.00503239
1057	BKT15.5.7	BKT15_5	28-May-15	1	POWD	Nestling	0.175750834	Arthropoda.Insecta.Diptera.Rhagionidae	0	0.00503239
1058	BKT15.5.8	BKT15_5	28-May-15	1	POWD	Nestling	0.175750834	Arthropoda.Insecta.Diptera.Rhagionidae	0	0.00503239
1059	BKT15.5.9	BKT15_5	28-May-15	1	POWD	Nestling	0.175750834	Arthropoda.Insecta.Diptera.Rhagionidae	0	0.00503239
1060	BKT15.5.1	BKT15_5	29-May-15	2	POWD	Nestling	0.175750834	Arthropoda.Insecta.Diptera.Rhagionidae	0	0.00503239
1061	BKT15.5.2	BKT15_5	29-May-15	2	POWD	Nestling	0.175750834	Arthropoda.Insecta.Diptera.Rhagionidae	0	0.00503239
1062	BKT15.5.3	BKT15_5	29-May-15	2	POWD	Nestling	0.175750834	Arthropoda.Insecta.Diptera.Rhagionidae	0	0.00503239
1063	BKT15.5.4	BKT15_5	29-May-15	2	POWD	Nestling	0.175750834	Arthropoda.Insecta.Diptera.Rhagionidae	0	0.00503239
1064	BKT15.7.1	BKT15_7	26-May-15	1	POWD	Nestling	0.162763466	Arthropoda.Insecta.Diptera.Rhagionidae	0	-0.007954978
1065	BKT15.7.2	BKT15_7	26-May-15	1	POWD	Nestling	0.162763466	Arthropoda.Insecta.Diptera.Rhagionidae	0	-0.007954978
1066	BKT15.7.3	BKT15_7	26-May-15	1	POWD	Nestling	0.162763466	Arthropoda.Insecta.Diptera.Rhagionidae	0	-0.007954978
1067	BKT15.7.4	BKT15_7	26-May-15	1	POWD	Nestling	0.162763466	Arthropoda.Insecta.Diptera.Rhagionidae	0	-0.007954978
1068	BKT15.7.9	BKT15_7	28-May-15	2	POWD	Adult Female	0.162763466	Arthropoda.Insecta.Diptera.Rhagionidae	0	-0.007954978
1069	BKT15.7.10	BKT15_7	28-May-15	2	POWD	Adult Male	0.162763466	Arthropoda.Insecta.Diptera.Rhagionidae	0	-0.007954978
1070	BKT15.7.5	BKT15_7	28-May-15	2	POWD	Nestling	0.162763466	Arthropoda.Insecta.Diptera.Rhagionidae	0	-0.007954978
1071	BKT15.7.6	BKT15_7	28-May-15	2	POWD	Nestling	0.162763466	Arthropoda.Insecta.Diptera.Rhagionidae	0	-0.007954978
1072	BKT15.7.7	BKT15_7	28-May-15	2	POWD	Nestling	0.162763466	Arthropoda.Insecta.Diptera.Rhagionidae	0	-0.007954978
1073	BKT15.7.8	BKT15_7	28-May-15	2	POWD	Nestling	0.162763466	Arthropoda.Insecta.Diptera.Rhagionidae	0	-0.007954978
1074	BKT15.9.1	BKT15_9	29-May-15	1	POWD	Nestling	0.204414587	Arthropoda.Insecta.Diptera.Rhagionidae	0	0.033696143
1075	BKT15.9.2	BKT15_9	29-May-15	1	POWD	Nestling	0.204414587	Arthropoda.Insecta.Diptera.Rhagionidae	0	0.033696143
1076	BKT15.9.3	BKT15_9	29-May-15	1	POWD	Nestling	0.204414587	Arthropoda.Insecta.Diptera.Rhagionidae	0	0.033696143
1077	BKT15.9.4	BKT15_9	29-May-15	1	POWD	Nestling	0.204414587	Arthropoda.Insecta.Diptera.Rhagionidae	0	0.033696143
1078	BKT15.9.9	BKT15_9	1-Jun-15	2	POWD	Adult Female	0.204414587	Arthropoda.Insecta.Diptera.Rhagionidae	0	0.033696143
1079	BKT15.9.10	BKT15_9	1-Jun-15	2	POWD	Adult Male	0.204414587	Arthropoda.Insecta.Diptera.Rhagionidae	0	0.033696143
1080	BKT15.9.5	BKT15_9	1-Jun-15	2	POWD	Nestling	0.204414587	Arthropoda.Insecta.Diptera.Rhagionidae	0	0.033696143
1081	BKT15.9.6	BKT15_9	1-Jun-15	2	POWD	Nestling	0.204414587	Arthropoda.Insecta.Diptera.Rhagionidae	0	0.033696143
1082	BKT15.9.7	BKT15_9	1-Jun-15	2	POWD	Nestling	0.204414587	Arthropoda.Insecta.Diptera.Rhagionidae	0	0.033696143
1083	BKT15.9.8	BKT15_9	1-Jun-15	2	POWD	Nestling	0.204414587	Arthropoda.Insecta.Diptera.Rhagionidae	0	0.033696143
1084	DAM15.1.1	DAM15_1	21-May-15	1	POWD	Nestling	0.15795207	Arthropoda.Insecta.Diptera.Rhagionidae	0	-0.012766374
1085	DAM15.1.2	DAM15_1	21-May-15	1	POWD	Nestling	0.15795207	Arthropoda.Insecta.Diptera.Rhagionidae	0	-0.012766374
1086	DAM15.1.3	DAM15_1	21-May-15	1	POWD	Nestling	0.15795207	Arthropoda.Insecta.Diptera.Rhagionidae	0	-0.012766374
1087	DAM15.1.5	DAM15_1	22-May-15	2	POWD	Adult Female	0.15795207	Arthropoda.Insecta.Diptera.Rhagionidae	0	-0.012766374
1088	DAM15.1.7	DAM15_1	22-May-15	2	POWD	Adult Male	0.15795207	Arthropoda.Insecta.Diptera.Rhagionidae	0	-0.012766374
1089	DAM15.1.4	DAM15_1	22-May-15	2	POWD	Nestling	0.15795207	Arthropoda.Insecta.Diptera.Rhagionidae	0	-0.012766374
1090	DAM15.1.6	DAM15_1	22-May-15	2	POWD	Nestling	0.15795207	Arthropoda.Insecta.Diptera.Rhagionidae	0	-0.012766374
1091	MMP15.1.1	MMP15_1	25-May-15	1	POWD	Nestling	0.229577465	Arthropoda.Insecta.Diptera.Rhagionidae	0	0.058859021
1092	MMP15.1.2	MMP15_1	25-May-15	1	POWD	Nestling	0.229577465	Arthropoda.Insecta.Diptera.Rhagionidae	0	0.058859021
1093	MMP15.1.3	MMP15_1	25-May-15	1	POWD	Nestling	0.229577465	Arthropoda.Insecta.Diptera.Rhagionidae	0	0.058859021
1094	MMP15.1.4	MMP15_1	25-May-15	1	POWD	Nestling	0.229577465	Arthropoda.Insecta.Diptera.Rhagionidae	0	0.058859021
1095	MMP15.1.5	MMP15_1	25-May-15	1	POWD	Nestling	0.229577465	Arthropoda.Insecta.Diptera.Rhagionidae	0	0.058859021
1096	MMP15.2.3	MMP15_2	26-May-15	1	POWD	Nestling	0.213963964	Arthropoda.Insecta.Diptera.Rhagionidae	0	0.04324552
1097	MMP15.2.4	MMP15_2	26-May-15	1	POWD	Nestling	0.213963964	Arthropoda.Insecta.Diptera.Rhagionidae	0	0.04324552
1098	MMP15.2.5	MMP15_2	26-May-15	1	POWD	Nestling	0.213963964	Arthropoda.Insecta.Diptera.Rhagionidae	0	0.04324552
1099	MMP15.2.11	MMP15_2	28-May-15	2	POWD	Adult Female	0.213963964	Arthropoda.Insecta.Diptera.Rhagionidae	0	0.04324552
1100	MMP15.2.12	MMP15_2	28-May-15	2	POWD	Adult Male	0.213963964	Arthropoda.Insecta.Diptera.Rhagionidae	0	0.04324552
1101	MMP15.2.6	MMP15_2	28-May-15	2	POWD	Nestling	0.213963964	Arthropoda.Insecta.Diptera.Rhagionidae	0	0.04324552
1102	MMP15.2.7	MMP15_2	28-May-15	2	POWD	Nestling	0.213963964	Arthropoda.Insecta.Diptera.Rhagionidae	0	0.04324552
1103	MMP15.2.8	MMP15_2	28-May-15	2	POWD	Nestling	0.213963964	Arthropoda.Insecta.Diptera.Rhagionidae	0	0.04324552
1104	MMP15.2.9	MMP15_2	28-May-15	2	POWD	Nestling	0.213963964	Arthropoda.Insecta.Diptera.Rhagionidae	0	0.04324552
1105	BKT15.1.1	BKT15_1	18-May-15	1	LOYAL	Nestling	0.269485904	Arthropoda.Insecta.Diptera.Sciaridae	0	0.09876746
1106	BKT15.1.2	BKT15_1	18-May-15	1	LOYAL	Nestling	0.269485904	Arthropoda.Insecta.Diptera.Sciaridae	0	0.09876746
1107	BKT15.1.4	BKT15_1	18-May-15	1	LOYAL	Nestling	0.269485904	Arthropoda.Insecta.Diptera.Sciaridae	0	0.09876746
1108	BKT15.1.5	BKT15_1	18-May-15	1	LOYAL	Nestling	0.269485904	Arthropoda.Insecta.Diptera.Sciaridae	0	0.09876746
1109	BKT15.1.13	BKT15_1	20-May-15	2	LOYAL	Adult Female	0.269485904	Arthropoda.Insecta.Diptera.Sciaridae	0	0.09876746
1110	BKT15.1.12	BKT15_1	20-May-15	2	LOYAL	Adult Male	0.269485904	Arthropoda.Insecta.Diptera.Sciaridae	0	0.09876746
1111	BKT15.1.10	BKT15_1	20-May-15	2	LOYAL	Nestling	0.269485904	Arthropoda.Insecta.Diptera.Sciaridae	0	0.09876746
1112	BKT15.1.11	BKT15_1	20-May-15	2	LOYAL	Nestling	0.269485904	Arthropoda.Insecta.Diptera.Sciaridae	0	0.09876746
1113	BKT15.1.6	BKT15_1	20-May-15	2	LOYAL	Nestling	0.269485904	Arthropoda.Insecta.Diptera.Sciaridae	0	0.09876746
1114	BKT15.1.7	BKT15_1	20-May-15	2	LOYAL	Nestling	0.269485904	Arthropoda.Insecta.Diptera.Sciaridae	0	0.09876746
1115	BKT15.1.8	BKT15_1	20-May-15	2	LOYAL	Nestling	0.269485904	Arthropoda.Insecta.Diptera.Sciaridae	0	0.09876746
1116	BKT15.14.9	BKT15_14	1-Jun-15	1	POWD	Adult Female	0.082872928	Arthropoda.Insecta.Diptera.Sciaridae	0	-0.087845516
1117	BKT15.14.10	BKT15_14	1-Jun-15	1	POWD	Adult Male	0.082872928	Arthropoda.Insecta.Diptera.Sciaridae	0	-0.087845516
1118	BKT15.14.5	BKT15_14	1-Jun-15	1	POWD	Nestling	0.082872928	Arthropoda.Insecta.Diptera.Sciaridae	0	-0.087845516
1119	BKT15.14.6	BKT15_14	1-Jun-15	1	POWD	Nestling	0.082872928	Arthropoda.Insecta.Diptera.Sciaridae	0	-0.087845516
1120	BKT15.14.7	BKT15_14	1-Jun-15	1	POWD	Nestling	0.082872928	Arthropoda.Insecta.Diptera.Sciaridae	0	-0.087845516
1121	BKT15.14.8	BKT15_14	1-Jun-15	1	POWD	Nestling	0.082872928	Arthropoda.Insecta.Diptera.Sciaridae	0	-0.087845516
1122	BKT15.14.1	BKT15_14	3-Jun-15	2	POWD	Nestling	0.082872928	Arthropoda.Insecta.Diptera.Sciaridae	0	-0.087845516
1123	BKT15.14.2	BKT15_14	3-Jun-15	2	POWD	Nestling	0.082872928	Arthropoda.Insecta.Diptera.Sciaridae	0	-0.087845516
1124	BKT15.14.3	BKT15_14	3-Jun-15	2	POWD	Nestling	0.082872928	Arthropoda.Insecta.Diptera.Sciaridae	0	-0.087845516
1125	BKT15.14.4	BKT15_14	3-Jun-15	2	POWD	Nestling	0.082872928	Arthropoda.Insecta.Diptera.Sciaridae	0	-0.087845516
1126	BKT15.2.10	BKT15_2	25-May-15	1	LOYAL	Nestling	0.179063361	Arthropoda.Insecta.Diptera.Sciaridae	0	0.008344917
1127	BKT15.2.6	BKT15_2	25-May-15	1	LOYAL	Nestling	0.179063361	Arthropoda.Insecta.Diptera.Sciaridae	0	0.008344917
1128	BKT15.2.7	BKT15_2	25-May-15	1	LOYAL	Nestling	0.179063361	Arthropoda.Insecta.Diptera.Sciaridae	0	0.008344917
1129	BKT15.2.8	BKT15_2	25-May-15	1	LOYAL	Nestling	0.179063361	Arthropoda.Insecta.Diptera.Sciaridae	0	0.008344917
1130	BKT15.2.9	BKT15_2	25-May-15	1	LOYAL	Nestling	0.179063361	Arthropoda.Insecta.Diptera.Sciaridae	0	0.008344917
1131	BKT15.2.1	BKT15_2	26-May-15	2	LOYAL	Nestling	0.179063361	Arthropoda.Insecta.Diptera.Sciaridae	0	0.008344917
1132	BKT15.2.2	BKT15_2	26-May-15	2	LOYAL	Nestling	0.179063361	Arthropoda.Insecta.Diptera.Sciaridae	0	0.008344917
1133	BKT15.2.4	BKT15_2	26-May-15	2	LOYAL	Nestling	0.179063361	Arthropoda.Insecta.Diptera.Sciaridae	0	0.008344917
1134	BKT15.2.5	BKT15_2	26-May-15	2	LOYAL	Nestling	0.179063361	Arthropoda.Insecta.Diptera.Sciaridae	0	0.008344917
1135	BKT15.3.10	BKT15_3	25-May-15	1	LAUREL	Adult Female	0.072390572	Arthropoda.Insecta.Diptera.Sciaridae	0	-0.098327872
1136	BKT15.3.11	BKT15_3	25-May-15	1	LAUREL	Adult Male	0.072390572	Arthropoda.Insecta.Diptera.Sciaridae	0	-0.098327872
1137	BKT15.3.12	BKT15_3	25-May-15	1	LAUREL	Nestling	0.072390572	Arthropoda.Insecta.Diptera.Sciaridae	0	-0.098327872
1138	BKT15.3.6	BKT15_3	25-May-15	1	LAUREL	Nestling	0.072390572	Arthropoda.Insecta.Diptera.Sciaridae	0	-0.098327872
1139	BKT15.3.7	BKT15_3	25-May-15	1	LAUREL	Nestling	0.072390572	Arthropoda.Insecta.Diptera.Sciaridae	0	-0.098327872
1140	BKT15.3.8	BKT15_3	25-May-15	1	LAUREL	Nestling	0.072390572	Arthropoda.Insecta.Diptera.Sciaridae	0	-0.098327872
1141	BKT15.3.9	BKT15_3	25-May-15	1	LAUREL	Nestling	0.072390572	Arthropoda.Insecta.Diptera.Sciaridae	0	-0.098327872
1142	BKT15.3.1	BKT15_3	27-May-15	2	LAUREL	Nestling	0.072390572	Arthropoda.Insecta.Diptera.Sciaridae	0	-0.098327872
1143	BKT15.3.2	BKT15_3	27-May-15	2	LAUREL	Nestling	0.072390572	Arthropoda.Insecta.Diptera.Sciaridae	0	-0.098327872
1144	BKT15.3.3	BKT15_3	27-May-15	2	LAUREL	Nestling	0.072390572	Arthropoda.Insecta.Diptera.Sciaridae	0	-0.098327872
1145	BKT15.3.4	BKT15_3	27-May-15	2	LAUREL	Nestling	0.072390572	Arthropoda.Insecta.Diptera.Sciaridae	0	-0.098327872
1146	BKT15.3.5	BKT15_3	27-May-15	2	LAUREL	Nestling	0.072390572	Arthropoda.Insecta.Diptera.Sciaridae	0	-0.098327872
1147	BKT15.5.5	BKT15_5	28-May-15	1	POWD	Nestling	0.175750834	Arthropoda.Insecta.Diptera.Sciaridae	0	0.00503239
1148	BKT15.5.6	BKT15_5	28-May-15	1	POWD	Nestling	0.175750834	Arthropoda.Insecta.Diptera.Sciaridae	0	0.00503239
1149	BKT15.5.7	BKT15_5	28-May-15	1	POWD	Nestling	0.175750834	Arthropoda.Insecta.Diptera.Sciaridae	0	0.00503239
1150	BKT15.5.8	BKT15_5	28-May-15	1	POWD	Nestling	0.175750834	Arthropoda.Insecta.Diptera.Sciaridae	0	0.00503239
1151	BKT15.5.9	BKT15_5	28-May-15	1	POWD	Nestling	0.175750834	Arthropoda.Insecta.Diptera.Sciaridae	0	0.00503239
1152	BKT15.5.1	BKT15_5	29-May-15	2	POWD	Nestling	0.175750834	Arthropoda.Insecta.Diptera.Sciaridae	0	0.00503239
1153	BKT15.5.2	BKT15_5	29-May-15	2	POWD	Nestling	0.175750834	Arthropoda.Insecta.Diptera.Sciaridae	0	0.00503239
1154	BKT15.5.3	BKT15_5	29-May-15	2	POWD	Nestling	0.175750834	Arthropoda.Insecta.Diptera.Sciaridae	1	0.00503239
1155	BKT15.5.4	BKT15_5	29-May-15	2	POWD	Nestling	0.175750834	Arthropoda.Insecta.Diptera.Sciaridae	0	0.00503239
1156	BKT15.7.1	BKT15_7	26-May-15	1	POWD	Nestling	0.162763466	Arthropoda.Insecta.Diptera.Sciaridae	0	-0.007954978
1157	BKT15.7.2	BKT15_7	26-May-15	1	POWD	Nestling	0.162763466	Arthropoda.Insecta.Diptera.Sciaridae	0	-0.007954978
1158	BKT15.7.3	BKT15_7	26-May-15	1	POWD	Nestling	0.162763466	Arthropoda.Insecta.Diptera.Sciaridae	0	-0.007954978
1159	BKT15.7.4	BKT15_7	26-May-15	1	POWD	Nestling	0.162763466	Arthropoda.Insecta.Diptera.Sciaridae	1	-0.007954978
1160	BKT15.7.9	BKT15_7	28-May-15	2	POWD	Adult Female	0.162763466	Arthropoda.Insecta.Diptera.Sciaridae	0	-0.007954978
1161	BKT15.7.10	BKT15_7	28-May-15	2	POWD	Adult Male	0.162763466	Arthropoda.Insecta.Diptera.Sciaridae	0	-0.007954978
1162	BKT15.7.5	BKT15_7	28-May-15	2	POWD	Nestling	0.162763466	Arthropoda.Insecta.Diptera.Sciaridae	1	-0.007954978
1163	BKT15.7.6	BKT15_7	28-May-15	2	POWD	Nestling	0.162763466	Arthropoda.Insecta.Diptera.Sciaridae	1	-0.007954978
1164	BKT15.7.7	BKT15_7	28-May-15	2	POWD	Nestling	0.162763466	Arthropoda.Insecta.Diptera.Sciaridae	0	-0.007954978
1165	BKT15.7.8	BKT15_7	28-May-15	2	POWD	Nestling	0.162763466	Arthropoda.Insecta.Diptera.Sciaridae	1	-0.007954978
1166	BKT15.9.1	BKT15_9	29-May-15	1	POWD	Nestling	0.204414587	Arthropoda.Insecta.Diptera.Sciaridae	0	0.033696143
1167	BKT15.9.2	BKT15_9	29-May-15	1	POWD	Nestling	0.204414587	Arthropoda.Insecta.Diptera.Sciaridae	0	0.033696143
1168	BKT15.9.3	BKT15_9	29-May-15	1	POWD	Nestling	0.204414587	Arthropoda.Insecta.Diptera.Sciaridae	0	0.033696143
1169	BKT15.9.4	BKT15_9	29-May-15	1	POWD	Nestling	0.204414587	Arthropoda.Insecta.Diptera.Sciaridae	0	0.033696143
1170	BKT15.9.9	BKT15_9	1-Jun-15	2	POWD	Adult Female	0.204414587	Arthropoda.Insecta.Diptera.Sciaridae	0	0.033696143
1171	BKT15.9.10	BKT15_9	1-Jun-15	2	POWD	Adult Male	0.204414587	Arthropoda.Insecta.Diptera.Sciaridae	0	0.033696143
1172	BKT15.9.5	BKT15_9	1-Jun-15	2	POWD	Nestling	0.204414587	Arthropoda.Insecta.Diptera.Sciaridae	0	0.033696143
1173	BKT15.9.6	BKT15_9	1-Jun-15	2	POWD	Nestling	0.204414587	Arthropoda.Insecta.Diptera.Sciaridae	0	0.033696143
1174	BKT15.9.7	BKT15_9	1-Jun-15	2	POWD	Nestling	0.204414587	Arthropoda.Insecta.Diptera.Sciaridae	0	0.033696143
1175	BKT15.9.8	BKT15_9	1-Jun-15	2	POWD	Nestling	0.204414587	Arthropoda.Insecta.Diptera.Sciaridae	0	0.033696143
1176	DAM15.1.1	DAM15_1	21-May-15	1	POWD	Nestling	0.15795207	Arthropoda.Insecta.Diptera.Sciaridae	0	-0.012766374
1177	DAM15.1.2	DAM15_1	21-May-15	1	POWD	Nestling	0.15795207	Arthropoda.Insecta.Diptera.Sciaridae	0	-0.012766374
1178	DAM15.1.3	DAM15_1	21-May-15	1	POWD	Nestling	0.15795207	Arthropoda.Insecta.Diptera.Sciaridae	0	-0.012766374
1179	DAM15.1.5	DAM15_1	22-May-15	2	POWD	Adult Female	0.15795207	Arthropoda.Insecta.Diptera.Sciaridae	0	-0.012766374
1180	DAM15.1.7	DAM15_1	22-May-15	2	POWD	Adult Male	0.15795207	Arthropoda.Insecta.Diptera.Sciaridae	0	-0.012766374
1181	DAM15.1.4	DAM15_1	22-May-15	2	POWD	Nestling	0.15795207	Arthropoda.Insecta.Diptera.Sciaridae	0	-0.012766374
1182	DAM15.1.6	DAM15_1	22-May-15	2	POWD	Nestling	0.15795207	Arthropoda.Insecta.Diptera.Sciaridae	0	-0.012766374
1183	MMP15.1.1	MMP15_1	25-May-15	1	POWD	Nestling	0.229577465	Arthropoda.Insecta.Diptera.Sciaridae	0	0.058859021
1184	MMP15.1.2	MMP15_1	25-May-15	1	POWD	Nestling	0.229577465	Arthropoda.Insecta.Diptera.Sciaridae	0	0.058859021
1185	MMP15.1.3	MMP15_1	25-May-15	1	POWD	Nestling	0.229577465	Arthropoda.Insecta.Diptera.Sciaridae	0	0.058859021
1186	MMP15.1.4	MMP15_1	25-May-15	1	POWD	Nestling	0.229577465	Arthropoda.Insecta.Diptera.Sciaridae	0	0.058859021
1187	MMP15.1.5	MMP15_1	25-May-15	1	POWD	Nestling	0.229577465	Arthropoda.Insecta.Diptera.Sciaridae	0	0.058859021
1188	MMP15.2.3	MMP15_2	26-May-15	1	POWD	Nestling	0.213963964	Arthropoda.Insecta.Diptera.Sciaridae	0	0.04324552
1189	MMP15.2.4	MMP15_2	26-May-15	1	POWD	Nestling	0.213963964	Arthropoda.Insecta.Diptera.Sciaridae	0	0.04324552
1190	MMP15.2.5	MMP15_2	26-May-15	1	POWD	Nestling	0.213963964	Arthropoda.Insecta.Diptera.Sciaridae	0	0.04324552
1191	MMP15.2.11	MMP15_2	28-May-15	2	POWD	Adult Female	0.213963964	Arthropoda.Insecta.Diptera.Sciaridae	0	0.04324552
1192	MMP15.2.12	MMP15_2	28-May-15	2	POWD	Adult Male	0.213963964	Arthropoda.Insecta.Diptera.Sciaridae	0	0.04324552
1193	MMP15.2.6	MMP15_2	28-May-15	2	POWD	Nestling	0.213963964	Arthropoda.Insecta.Diptera.Sciaridae	0	0.04324552
1194	MMP15.2.7	MMP15_2	28-May-15	2	POWD	Nestling	0.213963964	Arthropoda.Insecta.Diptera.Sciaridae	0	0.04324552
1195	MMP15.2.8	MMP15_2	28-May-15	2	POWD	Nestling	0.213963964	Arthropoda.Insecta.Diptera.Sciaridae	0	0.04324552
1196	MMP15.2.9	MMP15_2	28-May-15	2	POWD	Nestling	0.213963964	Arthropoda.Insecta.Diptera.Sciaridae	0	0.04324552
1197	BKT15.1.1	BKT15_1	18-May-15	1	LOYAL	Nestling	0.269485904	Arthropoda.Insecta.Diptera.Stratiomyidae	0	0.09876746
1198	BKT15.1.2	BKT15_1	18-May-15	1	LOYAL	Nestling	0.269485904	Arthropoda.Insecta.Diptera.Stratiomyidae	0	0.09876746
1199	BKT15.1.4	BKT15_1	18-May-15	1	LOYAL	Nestling	0.269485904	Arthropoda.Insecta.Diptera.Stratiomyidae	0	0.09876746
1200	BKT15.1.5	BKT15_1	18-May-15	1	LOYAL	Nestling	0.269485904	Arthropoda.Insecta.Diptera.Stratiomyidae	0	0.09876746
1201	BKT15.1.13	BKT15_1	20-May-15	2	LOYAL	Adult Female	0.269485904	Arthropoda.Insecta.Diptera.Stratiomyidae	0	0.09876746
1202	BKT15.1.12	BKT15_1	20-May-15	2	LOYAL	Adult Male	0.269485904	Arthropoda.Insecta.Diptera.Stratiomyidae	0	0.09876746
1203	BKT15.1.10	BKT15_1	20-May-15	2	LOYAL	Nestling	0.269485904	Arthropoda.Insecta.Diptera.Stratiomyidae	0	0.09876746
1204	BKT15.1.11	BKT15_1	20-May-15	2	LOYAL	Nestling	0.269485904	Arthropoda.Insecta.Diptera.Stratiomyidae	0	0.09876746
1205	BKT15.1.6	BKT15_1	20-May-15	2	LOYAL	Nestling	0.269485904	Arthropoda.Insecta.Diptera.Stratiomyidae	0	0.09876746
1206	BKT15.1.7	BKT15_1	20-May-15	2	LOYAL	Nestling	0.269485904	Arthropoda.Insecta.Diptera.Stratiomyidae	0	0.09876746
1207	BKT15.1.8	BKT15_1	20-May-15	2	LOYAL	Nestling	0.269485904	Arthropoda.Insecta.Diptera.Stratiomyidae	0	0.09876746
1208	BKT15.14.9	BKT15_14	1-Jun-15	1	POWD	Adult Female	0.082872928	Arthropoda.Insecta.Diptera.Stratiomyidae	0	-0.087845516
1209	BKT15.14.10	BKT15_14	1-Jun-15	1	POWD	Adult Male	0.082872928	Arthropoda.Insecta.Diptera.Stratiomyidae	0	-0.087845516
1210	BKT15.14.5	BKT15_14	1-Jun-15	1	POWD	Nestling	0.082872928	Arthropoda.Insecta.Diptera.Stratiomyidae	0	-0.087845516
1211	BKT15.14.6	BKT15_14	1-Jun-15	1	POWD	Nestling	0.082872928	Arthropoda.Insecta.Diptera.Stratiomyidae	0	-0.087845516
1212	BKT15.14.7	BKT15_14	1-Jun-15	1	POWD	Nestling	0.082872928	Arthropoda.Insecta.Diptera.Stratiomyidae	0	-0.087845516
1213	BKT15.14.8	BKT15_14	1-Jun-15	1	POWD	Nestling	0.082872928	Arthropoda.Insecta.Diptera.Stratiomyidae	0	-0.087845516
1214	BKT15.14.1	BKT15_14	3-Jun-15	2	POWD	Nestling	0.082872928	Arthropoda.Insecta.Diptera.Stratiomyidae	0	-0.087845516
1215	BKT15.14.2	BKT15_14	3-Jun-15	2	POWD	Nestling	0.082872928	Arthropoda.Insecta.Diptera.Stratiomyidae	0	-0.087845516
1216	BKT15.14.3	BKT15_14	3-Jun-15	2	POWD	Nestling	0.082872928	Arthropoda.Insecta.Diptera.Stratiomyidae	0	-0.087845516
1217	BKT15.14.4	BKT15_14	3-Jun-15	2	POWD	Nestling	0.082872928	Arthropoda.Insecta.Diptera.Stratiomyidae	0	-0.087845516
1218	BKT15.2.10	BKT15_2	25-May-15	1	LOYAL	Nestling	0.179063361	Arthropoda.Insecta.Diptera.Stratiomyidae	1	0.008344917
1219	BKT15.2.6	BKT15_2	25-May-15	1	LOYAL	Nestling	0.179063361	Arthropoda.Insecta.Diptera.Stratiomyidae	0	0.008344917
1220	BKT15.2.7	BKT15_2	25-May-15	1	LOYAL	Nestling	0.179063361	Arthropoda.Insecta.Diptera.Stratiomyidae	0	0.008344917
1221	BKT15.2.8	BKT15_2	25-May-15	1	LOYAL	Nestling	0.179063361	Arthropoda.Insecta.Diptera.Stratiomyidae	0	0.008344917
1222	BKT15.2.9	BKT15_2	25-May-15	1	LOYAL	Nestling	0.179063361	Arthropoda.Insecta.Diptera.Stratiomyidae	0	0.008344917
1223	BKT15.2.1	BKT15_2	26-May-15	2	LOYAL	Nestling	0.179063361	Arthropoda.Insecta.Diptera.Stratiomyidae	0	0.008344917
1224	BKT15.2.2	BKT15_2	26-May-15	2	LOYAL	Nestling	0.179063361	Arthropoda.Insecta.Diptera.Stratiomyidae	0	0.008344917
1225	BKT15.2.4	BKT15_2	26-May-15	2	LOYAL	Nestling	0.179063361	Arthropoda.Insecta.Diptera.Stratiomyidae	0	0.008344917
1226	BKT15.2.5	BKT15_2	26-May-15	2	LOYAL	Nestling	0.179063361	Arthropoda.Insecta.Diptera.Stratiomyidae	0	0.008344917
1227	BKT15.3.10	BKT15_3	25-May-15	1	LAUREL	Adult Female	0.072390572	Arthropoda.Insecta.Diptera.Stratiomyidae	1	-0.098327872
1228	BKT15.3.11	BKT15_3	25-May-15	1	LAUREL	Adult Male	0.072390572	Arthropoda.Insecta.Diptera.Stratiomyidae	1	-0.098327872
1229	BKT15.3.12	BKT15_3	25-May-15	1	LAUREL	Nestling	0.072390572	Arthropoda.Insecta.Diptera.Stratiomyidae	1	-0.098327872
1230	BKT15.3.6	BKT15_3	25-May-15	1	LAUREL	Nestling	0.072390572	Arthropoda.Insecta.Diptera.Stratiomyidae	1	-0.098327872
1231	BKT15.3.7	BKT15_3	25-May-15	1	LAUREL	Nestling	0.072390572	Arthropoda.Insecta.Diptera.Stratiomyidae	1	-0.098327872
1232	BKT15.3.8	BKT15_3	25-May-15	1	LAUREL	Nestling	0.072390572	Arthropoda.Insecta.Diptera.Stratiomyidae	0	-0.098327872
1233	BKT15.3.9	BKT15_3	25-May-15	1	LAUREL	Nestling	0.072390572	Arthropoda.Insecta.Diptera.Stratiomyidae	1	-0.098327872
1234	BKT15.3.1	BKT15_3	27-May-15	2	LAUREL	Nestling	0.072390572	Arthropoda.Insecta.Diptera.Stratiomyidae	0	-0.098327872
1235	BKT15.3.2	BKT15_3	27-May-15	2	LAUREL	Nestling	0.072390572	Arthropoda.Insecta.Diptera.Stratiomyidae	0	-0.098327872
1236	BKT15.3.3	BKT15_3	27-May-15	2	LAUREL	Nestling	0.072390572	Arthropoda.Insecta.Diptera.Stratiomyidae	0	-0.098327872
1237	BKT15.3.4	BKT15_3	27-May-15	2	LAUREL	Nestling	0.072390572	Arthropoda.Insecta.Diptera.Stratiomyidae	0	-0.098327872
1238	BKT15.3.5	BKT15_3	27-May-15	2	LAUREL	Nestling	0.072390572	Arthropoda.Insecta.Diptera.Stratiomyidae	0	-0.098327872
1239	BKT15.5.5	BKT15_5	28-May-15	1	POWD	Nestling	0.175750834	Arthropoda.Insecta.Diptera.Stratiomyidae	0	0.00503239
1240	BKT15.5.6	BKT15_5	28-May-15	1	POWD	Nestling	0.175750834	Arthropoda.Insecta.Diptera.Stratiomyidae	0	0.00503239
1241	BKT15.5.7	BKT15_5	28-May-15	1	POWD	Nestling	0.175750834	Arthropoda.Insecta.Diptera.Stratiomyidae	0	0.00503239
1242	BKT15.5.8	BKT15_5	28-May-15	1	POWD	Nestling	0.175750834	Arthropoda.Insecta.Diptera.Stratiomyidae	0	0.00503239
1243	BKT15.5.9	BKT15_5	28-May-15	1	POWD	Nestling	0.175750834	Arthropoda.Insecta.Diptera.Stratiomyidae	0	0.00503239
1244	BKT15.5.1	BKT15_5	29-May-15	2	POWD	Nestling	0.175750834	Arthropoda.Insecta.Diptera.Stratiomyidae	0	0.00503239
1245	BKT15.5.2	BKT15_5	29-May-15	2	POWD	Nestling	0.175750834	Arthropoda.Insecta.Diptera.Stratiomyidae	0	0.00503239
1246	BKT15.5.3	BKT15_5	29-May-15	2	POWD	Nestling	0.175750834	Arthropoda.Insecta.Diptera.Stratiomyidae	0	0.00503239
1247	BKT15.5.4	BKT15_5	29-May-15	2	POWD	Nestling	0.175750834	Arthropoda.Insecta.Diptera.Stratiomyidae	0	0.00503239
1248	BKT15.7.1	BKT15_7	26-May-15	1	POWD	Nestling	0.162763466	Arthropoda.Insecta.Diptera.Stratiomyidae	0	-0.007954978
1249	BKT15.7.2	BKT15_7	26-May-15	1	POWD	Nestling	0.162763466	Arthropoda.Insecta.Diptera.Stratiomyidae	0	-0.007954978
1250	BKT15.7.3	BKT15_7	26-May-15	1	POWD	Nestling	0.162763466	Arthropoda.Insecta.Diptera.Stratiomyidae	0	-0.007954978
1251	BKT15.7.4	BKT15_7	26-May-15	1	POWD	Nestling	0.162763466	Arthropoda.Insecta.Diptera.Stratiomyidae	0	-0.007954978
1252	BKT15.7.9	BKT15_7	28-May-15	2	POWD	Adult Female	0.162763466	Arthropoda.Insecta.Diptera.Stratiomyidae	0	-0.007954978
1253	BKT15.7.10	BKT15_7	28-May-15	2	POWD	Adult Male	0.162763466	Arthropoda.Insecta.Diptera.Stratiomyidae	0	-0.007954978
1254	BKT15.7.5	BKT15_7	28-May-15	2	POWD	Nestling	0.162763466	Arthropoda.Insecta.Diptera.Stratiomyidae	0	-0.007954978
1255	BKT15.7.6	BKT15_7	28-May-15	2	POWD	Nestling	0.162763466	Arthropoda.Insecta.Diptera.Stratiomyidae	0	-0.007954978
1256	BKT15.7.7	BKT15_7	28-May-15	2	POWD	Nestling	0.162763466	Arthropoda.Insecta.Diptera.Stratiomyidae	0	-0.007954978
1257	BKT15.7.8	BKT15_7	28-May-15	2	POWD	Nestling	0.162763466	Arthropoda.Insecta.Diptera.Stratiomyidae	0	-0.007954978
1258	BKT15.9.1	BKT15_9	29-May-15	1	POWD	Nestling	0.204414587	Arthropoda.Insecta.Diptera.Stratiomyidae	0	0.033696143
1259	BKT15.9.2	BKT15_9	29-May-15	1	POWD	Nestling	0.204414587	Arthropoda.Insecta.Diptera.Stratiomyidae	0	0.033696143
1260	BKT15.9.3	BKT15_9	29-May-15	1	POWD	Nestling	0.204414587	Arthropoda.Insecta.Diptera.Stratiomyidae	0	0.033696143
1261	BKT15.9.4	BKT15_9	29-May-15	1	POWD	Nestling	0.204414587	Arthropoda.Insecta.Diptera.Stratiomyidae	0	0.033696143
1262	BKT15.9.9	BKT15_9	1-Jun-15	2	POWD	Adult Female	0.204414587	Arthropoda.Insecta.Diptera.Stratiomyidae	0	0.033696143
1263	BKT15.9.10	BKT15_9	1-Jun-15	2	POWD	Adult Male	0.204414587	Arthropoda.Insecta.Diptera.Stratiomyidae	0	0.033696143
1264	BKT15.9.5	BKT15_9	1-Jun-15	2	POWD	Nestling	0.204414587	Arthropoda.Insecta.Diptera.Stratiomyidae	0	0.033696143
1265	BKT15.9.6	BKT15_9	1-Jun-15	2	POWD	Nestling	0.204414587	Arthropoda.Insecta.Diptera.Stratiomyidae	0	0.033696143
1266	BKT15.9.7	BKT15_9	1-Jun-15	2	POWD	Nestling	0.204414587	Arthropoda.Insecta.Diptera.Stratiomyidae	0	0.033696143
1267	BKT15.9.8	BKT15_9	1-Jun-15	2	POWD	Nestling	0.204414587	Arthropoda.Insecta.Diptera.Stratiomyidae	0	0.033696143
1268	DAM15.1.1	DAM15_1	21-May-15	1	POWD	Nestling	0.15795207	Arthropoda.Insecta.Diptera.Stratiomyidae	0	-0.012766374
1269	DAM15.1.2	DAM15_1	21-May-15	1	POWD	Nestling	0.15795207	Arthropoda.Insecta.Diptera.Stratiomyidae	0	-0.012766374
1270	DAM15.1.3	DAM15_1	21-May-15	1	POWD	Nestling	0.15795207	Arthropoda.Insecta.Diptera.Stratiomyidae	0	-0.012766374
1271	DAM15.1.5	DAM15_1	22-May-15	2	POWD	Adult Female	0.15795207	Arthropoda.Insecta.Diptera.Stratiomyidae	0	-0.012766374
1272	DAM15.1.7	DAM15_1	22-May-15	2	POWD	Adult Male	0.15795207	Arthropoda.Insecta.Diptera.Stratiomyidae	0	-0.012766374
1273	DAM15.1.4	DAM15_1	22-May-15	2	POWD	Nestling	0.15795207	Arthropoda.Insecta.Diptera.Stratiomyidae	0	-0.012766374
1274	DAM15.1.6	DAM15_1	22-May-15	2	POWD	Nestling	0.15795207	Arthropoda.Insecta.Diptera.Stratiomyidae	0	-0.012766374
1275	MMP15.1.1	MMP15_1	25-May-15	1	POWD	Nestling	0.229577465	Arthropoda.Insecta.Diptera.Stratiomyidae	0	0.058859021
1276	MMP15.1.2	MMP15_1	25-May-15	1	POWD	Nestling	0.229577465	Arthropoda.Insecta.Diptera.Stratiomyidae	0	0.058859021
1277	MMP15.1.3	MMP15_1	25-May-15	1	POWD	Nestling	0.229577465	Arthropoda.Insecta.Diptera.Stratiomyidae	0	0.058859021
1278	MMP15.1.4	MMP15_1	25-May-15	1	POWD	Nestling	0.229577465	Arthropoda.Insecta.Diptera.Stratiomyidae	0	0.058859021
1279	MMP15.1.5	MMP15_1	25-May-15	1	POWD	Nestling	0.229577465	Arthropoda.Insecta.Diptera.Stratiomyidae	0	0.058859021
1280	MMP15.2.3	MMP15_2	26-May-15	1	POWD	Nestling	0.213963964	Arthropoda.Insecta.Diptera.Stratiomyidae	0	0.04324552
1281	MMP15.2.4	MMP15_2	26-May-15	1	POWD	Nestling	0.213963964	Arthropoda.Insecta.Diptera.Stratiomyidae	0	0.04324552
1282	MMP15.2.5	MMP15_2	26-May-15	1	POWD	Nestling	0.213963964	Arthropoda.Insecta.Diptera.Stratiomyidae	0	0.04324552
1283	MMP15.2.11	MMP15_2	28-May-15	2	POWD	Adult Female	0.213963964	Arthropoda.Insecta.Diptera.Stratiomyidae	0	0.04324552
1284	MMP15.2.12	MMP15_2	28-May-15	2	POWD	Adult Male	0.213963964	Arthropoda.Insecta.Diptera.Stratiomyidae	0	0.04324552
1285	MMP15.2.6	MMP15_2	28-May-15	2	POWD	Nestling	0.213963964	Arthropoda.Insecta.Diptera.Stratiomyidae	0	0.04324552
1286	MMP15.2.7	MMP15_2	28-May-15	2	POWD	Nestling	0.213963964	Arthropoda.Insecta.Diptera.Stratiomyidae	0	0.04324552
1287	MMP15.2.8	MMP15_2	28-May-15	2	POWD	Nestling	0.213963964	Arthropoda.Insecta.Diptera.Stratiomyidae	0	0.04324552
1288	MMP15.2.9	MMP15_2	28-May-15	2	POWD	Nestling	0.213963964	Arthropoda.Insecta.Diptera.Stratiomyidae	0	0.04324552
1289	BKT15.1.1	BKT15_1	18-May-15	1	LOYAL	Nestling	0.269485904	Arthropoda.Insecta.Diptera.Syrphidae	0	0.09876746
1290	BKT15.1.2	BKT15_1	18-May-15	1	LOYAL	Nestling	0.269485904	Arthropoda.Insecta.Diptera.Syrphidae	0	0.09876746
1291	BKT15.1.4	BKT15_1	18-May-15	1	LOYAL	Nestling	0.269485904	Arthropoda.Insecta.Diptera.Syrphidae	0	0.09876746
1292	BKT15.1.5	BKT15_1	18-May-15	1	LOYAL	Nestling	0.269485904	Arthropoda.Insecta.Diptera.Syrphidae	0	0.09876746
1293	BKT15.1.13	BKT15_1	20-May-15	2	LOYAL	Adult Female	0.269485904	Arthropoda.Insecta.Diptera.Syrphidae	0	0.09876746
1294	BKT15.1.12	BKT15_1	20-May-15	2	LOYAL	Adult Male	0.269485904	Arthropoda.Insecta.Diptera.Syrphidae	0	0.09876746
1295	BKT15.1.10	BKT15_1	20-May-15	2	LOYAL	Nestling	0.269485904	Arthropoda.Insecta.Diptera.Syrphidae	0	0.09876746
1296	BKT15.1.11	BKT15_1	20-May-15	2	LOYAL	Nestling	0.269485904	Arthropoda.Insecta.Diptera.Syrphidae	0	0.09876746
1297	BKT15.1.6	BKT15_1	20-May-15	2	LOYAL	Nestling	0.269485904	Arthropoda.Insecta.Diptera.Syrphidae	0	0.09876746
1298	BKT15.1.7	BKT15_1	20-May-15	2	LOYAL	Nestling	0.269485904	Arthropoda.Insecta.Diptera.Syrphidae	0	0.09876746
1299	BKT15.1.8	BKT15_1	20-May-15	2	LOYAL	Nestling	0.269485904	Arthropoda.Insecta.Diptera.Syrphidae	0	0.09876746
1300	BKT15.14.9	BKT15_14	1-Jun-15	1	POWD	Adult Female	0.082872928	Arthropoda.Insecta.Diptera.Syrphidae	1	-0.087845516
1301	BKT15.14.10	BKT15_14	1-Jun-15	1	POWD	Adult Male	0.082872928	Arthropoda.Insecta.Diptera.Syrphidae	1	-0.087845516
1302	BKT15.14.5	BKT15_14	1-Jun-15	1	POWD	Nestling	0.082872928	Arthropoda.Insecta.Diptera.Syrphidae	0	-0.087845516
1303	BKT15.14.6	BKT15_14	1-Jun-15	1	POWD	Nestling	0.082872928	Arthropoda.Insecta.Diptera.Syrphidae	1	-0.087845516
1304	BKT15.14.7	BKT15_14	1-Jun-15	1	POWD	Nestling	0.082872928	Arthropoda.Insecta.Diptera.Syrphidae	1	-0.087845516
1305	BKT15.14.8	BKT15_14	1-Jun-15	1	POWD	Nestling	0.082872928	Arthropoda.Insecta.Diptera.Syrphidae	1	-0.087845516
1306	BKT15.14.1	BKT15_14	3-Jun-15	2	POWD	Nestling	0.082872928	Arthropoda.Insecta.Diptera.Syrphidae	1	-0.087845516
1307	BKT15.14.2	BKT15_14	3-Jun-15	2	POWD	Nestling	0.082872928	Arthropoda.Insecta.Diptera.Syrphidae	1	-0.087845516
1308	BKT15.14.3	BKT15_14	3-Jun-15	2	POWD	Nestling	0.082872928	Arthropoda.Insecta.Diptera.Syrphidae	1	-0.087845516
1309	BKT15.14.4	BKT15_14	3-Jun-15	2	POWD	Nestling	0.082872928	Arthropoda.Insecta.Diptera.Syrphidae	0	-0.087845516
1310	BKT15.2.10	BKT15_2	25-May-15	1	LOYAL	Nestling	0.179063361	Arthropoda.Insecta.Diptera.Syrphidae	0	0.008344917
1311	BKT15.2.6	BKT15_2	25-May-15	1	LOYAL	Nestling	0.179063361	Arthropoda.Insecta.Diptera.Syrphidae	0	0.008344917
1312	BKT15.2.7	BKT15_2	25-May-15	1	LOYAL	Nestling	0.179063361	Arthropoda.Insecta.Diptera.Syrphidae	0	0.008344917
1313	BKT15.2.8	BKT15_2	25-May-15	1	LOYAL	Nestling	0.179063361	Arthropoda.Insecta.Diptera.Syrphidae	0	0.008344917
1314	BKT15.2.9	BKT15_2	25-May-15	1	LOYAL	Nestling	0.179063361	Arthropoda.Insecta.Diptera.Syrphidae	0	0.008344917
1315	BKT15.2.1	BKT15_2	26-May-15	2	LOYAL	Nestling	0.179063361	Arthropoda.Insecta.Diptera.Syrphidae	0	0.008344917
1316	BKT15.2.2	BKT15_2	26-May-15	2	LOYAL	Nestling	0.179063361	Arthropoda.Insecta.Diptera.Syrphidae	0	0.008344917
1317	BKT15.2.4	BKT15_2	26-May-15	2	LOYAL	Nestling	0.179063361	Arthropoda.Insecta.Diptera.Syrphidae	0	0.008344917
1318	BKT15.2.5	BKT15_2	26-May-15	2	LOYAL	Nestling	0.179063361	Arthropoda.Insecta.Diptera.Syrphidae	0	0.008344917
1319	BKT15.3.10	BKT15_3	25-May-15	1	LAUREL	Adult Female	0.072390572	Arthropoda.Insecta.Diptera.Syrphidae	0	-0.098327872
1320	BKT15.3.11	BKT15_3	25-May-15	1	LAUREL	Adult Male	0.072390572	Arthropoda.Insecta.Diptera.Syrphidae	0	-0.098327872
1321	BKT15.3.12	BKT15_3	25-May-15	1	LAUREL	Nestling	0.072390572	Arthropoda.Insecta.Diptera.Syrphidae	0	-0.098327872
1322	BKT15.3.6	BKT15_3	25-May-15	1	LAUREL	Nestling	0.072390572	Arthropoda.Insecta.Diptera.Syrphidae	0	-0.098327872
1323	BKT15.3.7	BKT15_3	25-May-15	1	LAUREL	Nestling	0.072390572	Arthropoda.Insecta.Diptera.Syrphidae	0	-0.098327872
1324	BKT15.3.8	BKT15_3	25-May-15	1	LAUREL	Nestling	0.072390572	Arthropoda.Insecta.Diptera.Syrphidae	0	-0.098327872
1325	BKT15.3.9	BKT15_3	25-May-15	1	LAUREL	Nestling	0.072390572	Arthropoda.Insecta.Diptera.Syrphidae	0	-0.098327872
1326	BKT15.3.1	BKT15_3	27-May-15	2	LAUREL	Nestling	0.072390572	Arthropoda.Insecta.Diptera.Syrphidae	0	-0.098327872
1327	BKT15.3.2	BKT15_3	27-May-15	2	LAUREL	Nestling	0.072390572	Arthropoda.Insecta.Diptera.Syrphidae	1	-0.098327872
1328	BKT15.3.3	BKT15_3	27-May-15	2	LAUREL	Nestling	0.072390572	Arthropoda.Insecta.Diptera.Syrphidae	0	-0.098327872
1329	BKT15.3.4	BKT15_3	27-May-15	2	LAUREL	Nestling	0.072390572	Arthropoda.Insecta.Diptera.Syrphidae	0	-0.098327872
1330	BKT15.3.5	BKT15_3	27-May-15	2	LAUREL	Nestling	0.072390572	Arthropoda.Insecta.Diptera.Syrphidae	0	-0.098327872
1331	BKT15.5.5	BKT15_5	28-May-15	1	POWD	Nestling	0.175750834	Arthropoda.Insecta.Diptera.Syrphidae	1	0.00503239
1332	BKT15.5.6	BKT15_5	28-May-15	1	POWD	Nestling	0.175750834	Arthropoda.Insecta.Diptera.Syrphidae	1	0.00503239
1333	BKT15.5.7	BKT15_5	28-May-15	1	POWD	Nestling	0.175750834	Arthropoda.Insecta.Diptera.Syrphidae	1	0.00503239
1334	BKT15.5.8	BKT15_5	28-May-15	1	POWD	Nestling	0.175750834	Arthropoda.Insecta.Diptera.Syrphidae	0	0.00503239
1335	BKT15.5.9	BKT15_5	28-May-15	1	POWD	Nestling	0.175750834	Arthropoda.Insecta.Diptera.Syrphidae	1	0.00503239
1336	BKT15.5.1	BKT15_5	29-May-15	2	POWD	Nestling	0.175750834	Arthropoda.Insecta.Diptera.Syrphidae	0	0.00503239
1337	BKT15.5.2	BKT15_5	29-May-15	2	POWD	Nestling	0.175750834	Arthropoda.Insecta.Diptera.Syrphidae	0	0.00503239
1338	BKT15.5.3	BKT15_5	29-May-15	2	POWD	Nestling	0.175750834	Arthropoda.Insecta.Diptera.Syrphidae	1	0.00503239
1339	BKT15.5.4	BKT15_5	29-May-15	2	POWD	Nestling	0.175750834	Arthropoda.Insecta.Diptera.Syrphidae	1	0.00503239
1340	BKT15.7.1	BKT15_7	26-May-15	1	POWD	Nestling	0.162763466	Arthropoda.Insecta.Diptera.Syrphidae	0	-0.007954978
1341	BKT15.7.2	BKT15_7	26-May-15	1	POWD	Nestling	0.162763466	Arthropoda.Insecta.Diptera.Syrphidae	0	-0.007954978
1342	BKT15.7.3	BKT15_7	26-May-15	1	POWD	Nestling	0.162763466	Arthropoda.Insecta.Diptera.Syrphidae	0	-0.007954978
1343	BKT15.7.4	BKT15_7	26-May-15	1	POWD	Nestling	0.162763466	Arthropoda.Insecta.Diptera.Syrphidae	1	-0.007954978
1344	BKT15.7.9	BKT15_7	28-May-15	2	POWD	Adult Female	0.162763466	Arthropoda.Insecta.Diptera.Syrphidae	1	-0.007954978
1345	BKT15.7.10	BKT15_7	28-May-15	2	POWD	Adult Male	0.162763466	Arthropoda.Insecta.Diptera.Syrphidae	1	-0.007954978
1346	BKT15.7.5	BKT15_7	28-May-15	2	POWD	Nestling	0.162763466	Arthropoda.Insecta.Diptera.Syrphidae	1	-0.007954978
1347	BKT15.7.6	BKT15_7	28-May-15	2	POWD	Nestling	0.162763466	Arthropoda.Insecta.Diptera.Syrphidae	1	-0.007954978
1348	BKT15.7.7	BKT15_7	28-May-15	2	POWD	Nestling	0.162763466	Arthropoda.Insecta.Diptera.Syrphidae	0	-0.007954978
1349	BKT15.7.8	BKT15_7	28-May-15	2	POWD	Nestling	0.162763466	Arthropoda.Insecta.Diptera.Syrphidae	1	-0.007954978
1350	BKT15.9.1	BKT15_9	29-May-15	1	POWD	Nestling	0.204414587	Arthropoda.Insecta.Diptera.Syrphidae	0	0.033696143
1351	BKT15.9.2	BKT15_9	29-May-15	1	POWD	Nestling	0.204414587	Arthropoda.Insecta.Diptera.Syrphidae	0	0.033696143
1352	BKT15.9.3	BKT15_9	29-May-15	1	POWD	Nestling	0.204414587	Arthropoda.Insecta.Diptera.Syrphidae	0	0.033696143
1353	BKT15.9.4	BKT15_9	29-May-15	1	POWD	Nestling	0.204414587	Arthropoda.Insecta.Diptera.Syrphidae	0	0.033696143
1354	BKT15.9.9	BKT15_9	1-Jun-15	2	POWD	Adult Female	0.204414587	Arthropoda.Insecta.Diptera.Syrphidae	0	0.033696143
1355	BKT15.9.10	BKT15_9	1-Jun-15	2	POWD	Adult Male	0.204414587	Arthropoda.Insecta.Diptera.Syrphidae	0	0.033696143
1356	BKT15.9.5	BKT15_9	1-Jun-15	2	POWD	Nestling	0.204414587	Arthropoda.Insecta.Diptera.Syrphidae	0	0.033696143
1357	BKT15.9.6	BKT15_9	1-Jun-15	2	POWD	Nestling	0.204414587	Arthropoda.Insecta.Diptera.Syrphidae	1	0.033696143
1358	BKT15.9.7	BKT15_9	1-Jun-15	2	POWD	Nestling	0.204414587	Arthropoda.Insecta.Diptera.Syrphidae	0	0.033696143
1359	BKT15.9.8	BKT15_9	1-Jun-15	2	POWD	Nestling	0.204414587	Arthropoda.Insecta.Diptera.Syrphidae	0	0.033696143
1360	DAM15.1.1	DAM15_1	21-May-15	1	POWD	Nestling	0.15795207	Arthropoda.Insecta.Diptera.Syrphidae	1	-0.012766374
1361	DAM15.1.2	DAM15_1	21-May-15	1	POWD	Nestling	0.15795207	Arthropoda.Insecta.Diptera.Syrphidae	0	-0.012766374
1362	DAM15.1.3	DAM15_1	21-May-15	1	POWD	Nestling	0.15795207	Arthropoda.Insecta.Diptera.Syrphidae	0	-0.012766374
1363	DAM15.1.5	DAM15_1	22-May-15	2	POWD	Adult Female	0.15795207	Arthropoda.Insecta.Diptera.Syrphidae	0	-0.012766374
1364	DAM15.1.7	DAM15_1	22-May-15	2	POWD	Adult Male	0.15795207	Arthropoda.Insecta.Diptera.Syrphidae	0	-0.012766374
1365	DAM15.1.4	DAM15_1	22-May-15	2	POWD	Nestling	0.15795207	Arthropoda.Insecta.Diptera.Syrphidae	0	-0.012766374
1366	DAM15.1.6	DAM15_1	22-May-15	2	POWD	Nestling	0.15795207	Arthropoda.Insecta.Diptera.Syrphidae	0	-0.012766374
1367	MMP15.1.1	MMP15_1	25-May-15	1	POWD	Nestling	0.229577465	Arthropoda.Insecta.Diptera.Syrphidae	1	0.058859021
1368	MMP15.1.2	MMP15_1	25-May-15	1	POWD	Nestling	0.229577465	Arthropoda.Insecta.Diptera.Syrphidae	0	0.058859021
1369	MMP15.1.3	MMP15_1	25-May-15	1	POWD	Nestling	0.229577465	Arthropoda.Insecta.Diptera.Syrphidae	0	0.058859021
1370	MMP15.1.4	MMP15_1	25-May-15	1	POWD	Nestling	0.229577465	Arthropoda.Insecta.Diptera.Syrphidae	0	0.058859021
1371	MMP15.1.5	MMP15_1	25-May-15	1	POWD	Nestling	0.229577465	Arthropoda.Insecta.Diptera.Syrphidae	0	0.058859021
1372	MMP15.2.3	MMP15_2	26-May-15	1	POWD	Nestling	0.213963964	Arthropoda.Insecta.Diptera.Syrphidae	1	0.04324552
1373	MMP15.2.4	MMP15_2	26-May-15	1	POWD	Nestling	0.213963964	Arthropoda.Insecta.Diptera.Syrphidae	1	0.04324552
1374	MMP15.2.5	MMP15_2	26-May-15	1	POWD	Nestling	0.213963964	Arthropoda.Insecta.Diptera.Syrphidae	1	0.04324552
1375	MMP15.2.11	MMP15_2	28-May-15	2	POWD	Adult Female	0.213963964	Arthropoda.Insecta.Diptera.Syrphidae	0	0.04324552
1376	MMP15.2.12	MMP15_2	28-May-15	2	POWD	Adult Male	0.213963964	Arthropoda.Insecta.Diptera.Syrphidae	0	0.04324552
1377	MMP15.2.6	MMP15_2	28-May-15	2	POWD	Nestling	0.213963964	Arthropoda.Insecta.Diptera.Syrphidae	0	0.04324552
1378	MMP15.2.7	MMP15_2	28-May-15	2	POWD	Nestling	0.213963964	Arthropoda.Insecta.Diptera.Syrphidae	0	0.04324552
1379	MMP15.2.8	MMP15_2	28-May-15	2	POWD	Nestling	0.213963964	Arthropoda.Insecta.Diptera.Syrphidae	0	0.04324552
1380	MMP15.2.9	MMP15_2	28-May-15	2	POWD	Nestling	0.213963964	Arthropoda.Insecta.Diptera.Syrphidae	0	0.04324552
1381	BKT15.1.1	BKT15_1	18-May-15	1	LOYAL	Nestling	0.269485904	Arthropoda.Insecta.Diptera.Tabanidae	0	0.09876746
1382	BKT15.1.2	BKT15_1	18-May-15	1	LOYAL	Nestling	0.269485904	Arthropoda.Insecta.Diptera.Tabanidae	0	0.09876746
1383	BKT15.1.4	BKT15_1	18-May-15	1	LOYAL	Nestling	0.269485904	Arthropoda.Insecta.Diptera.Tabanidae	0	0.09876746
1384	BKT15.1.5	BKT15_1	18-May-15	1	LOYAL	Nestling	0.269485904	Arthropoda.Insecta.Diptera.Tabanidae	0	0.09876746
1385	BKT15.1.13	BKT15_1	20-May-15	2	LOYAL	Adult Female	0.269485904	Arthropoda.Insecta.Diptera.Tabanidae	0	0.09876746
1386	BKT15.1.12	BKT15_1	20-May-15	2	LOYAL	Adult Male	0.269485904	Arthropoda.Insecta.Diptera.Tabanidae	0	0.09876746
1387	BKT15.1.10	BKT15_1	20-May-15	2	LOYAL	Nestling	0.269485904	Arthropoda.Insecta.Diptera.Tabanidae	1	0.09876746
1388	BKT15.1.11	BKT15_1	20-May-15	2	LOYAL	Nestling	0.269485904	Arthropoda.Insecta.Diptera.Tabanidae	0	0.09876746
1389	BKT15.1.6	BKT15_1	20-May-15	2	LOYAL	Nestling	0.269485904	Arthropoda.Insecta.Diptera.Tabanidae	0	0.09876746
1390	BKT15.1.7	BKT15_1	20-May-15	2	LOYAL	Nestling	0.269485904	Arthropoda.Insecta.Diptera.Tabanidae	0	0.09876746
1391	BKT15.1.8	BKT15_1	20-May-15	2	LOYAL	Nestling	0.269485904	Arthropoda.Insecta.Diptera.Tabanidae	0	0.09876746
1392	BKT15.14.9	BKT15_14	1-Jun-15	1	POWD	Adult Female	0.082872928	Arthropoda.Insecta.Diptera.Tabanidae	1	-0.087845516
1393	BKT15.14.10	BKT15_14	1-Jun-15	1	POWD	Adult Male	0.082872928	Arthropoda.Insecta.Diptera.Tabanidae	1	-0.087845516
1394	BKT15.14.5	BKT15_14	1-Jun-15	1	POWD	Nestling	0.082872928	Arthropoda.Insecta.Diptera.Tabanidae	1	-0.087845516
1395	BKT15.14.6	BKT15_14	1-Jun-15	1	POWD	Nestling	0.082872928	Arthropoda.Insecta.Diptera.Tabanidae	0	-0.087845516
1396	BKT15.14.7	BKT15_14	1-Jun-15	1	POWD	Nestling	0.082872928	Arthropoda.Insecta.Diptera.Tabanidae	0	-0.087845516
1397	BKT15.14.8	BKT15_14	1-Jun-15	1	POWD	Nestling	0.082872928	Arthropoda.Insecta.Diptera.Tabanidae	1	-0.087845516
1398	BKT15.14.1	BKT15_14	3-Jun-15	2	POWD	Nestling	0.082872928	Arthropoda.Insecta.Diptera.Tabanidae	0	-0.087845516
1399	BKT15.14.2	BKT15_14	3-Jun-15	2	POWD	Nestling	0.082872928	Arthropoda.Insecta.Diptera.Tabanidae	1	-0.087845516
1400	BKT15.14.3	BKT15_14	3-Jun-15	2	POWD	Nestling	0.082872928	Arthropoda.Insecta.Diptera.Tabanidae	0	-0.087845516
1401	BKT15.14.4	BKT15_14	3-Jun-15	2	POWD	Nestling	0.082872928	Arthropoda.Insecta.Diptera.Tabanidae	0	-0.087845516
1402	BKT15.2.10	BKT15_2	25-May-15	1	LOYAL	Nestling	0.179063361	Arthropoda.Insecta.Diptera.Tabanidae	0	0.008344917
1403	BKT15.2.6	BKT15_2	25-May-15	1	LOYAL	Nestling	0.179063361	Arthropoda.Insecta.Diptera.Tabanidae	0	0.008344917
1404	BKT15.2.7	BKT15_2	25-May-15	1	LOYAL	Nestling	0.179063361	Arthropoda.Insecta.Diptera.Tabanidae	0	0.008344917
1405	BKT15.2.8	BKT15_2	25-May-15	1	LOYAL	Nestling	0.179063361	Arthropoda.Insecta.Diptera.Tabanidae	1	0.008344917
1406	BKT15.2.9	BKT15_2	25-May-15	1	LOYAL	Nestling	0.179063361	Arthropoda.Insecta.Diptera.Tabanidae	0	0.008344917
1407	BKT15.2.1	BKT15_2	26-May-15	2	LOYAL	Nestling	0.179063361	Arthropoda.Insecta.Diptera.Tabanidae	0	0.008344917
1408	BKT15.2.2	BKT15_2	26-May-15	2	LOYAL	Nestling	0.179063361	Arthropoda.Insecta.Diptera.Tabanidae	0	0.008344917
1409	BKT15.2.4	BKT15_2	26-May-15	2	LOYAL	Nestling	0.179063361	Arthropoda.Insecta.Diptera.Tabanidae	0	0.008344917
1410	BKT15.2.5	BKT15_2	26-May-15	2	LOYAL	Nestling	0.179063361	Arthropoda.Insecta.Diptera.Tabanidae	0	0.008344917
1411	BKT15.3.10	BKT15_3	25-May-15	1	LAUREL	Adult Female	0.072390572	Arthropoda.Insecta.Diptera.Tabanidae	1	-0.098327872
1412	BKT15.3.11	BKT15_3	25-May-15	1	LAUREL	Adult Male	0.072390572	Arthropoda.Insecta.Diptera.Tabanidae	1	-0.098327872
1413	BKT15.3.12	BKT15_3	25-May-15	1	LAUREL	Nestling	0.072390572	Arthropoda.Insecta.Diptera.Tabanidae	1	-0.098327872
1414	BKT15.3.6	BKT15_3	25-May-15	1	LAUREL	Nestling	0.072390572	Arthropoda.Insecta.Diptera.Tabanidae	1	-0.098327872
1415	BKT15.3.7	BKT15_3	25-May-15	1	LAUREL	Nestling	0.072390572	Arthropoda.Insecta.Diptera.Tabanidae	1	-0.098327872
1416	BKT15.3.8	BKT15_3	25-May-15	1	LAUREL	Nestling	0.072390572	Arthropoda.Insecta.Diptera.Tabanidae	0	-0.098327872
1417	BKT15.3.9	BKT15_3	25-May-15	1	LAUREL	Nestling	0.072390572	Arthropoda.Insecta.Diptera.Tabanidae	1	-0.098327872
1418	BKT15.3.1	BKT15_3	27-May-15	2	LAUREL	Nestling	0.072390572	Arthropoda.Insecta.Diptera.Tabanidae	1	-0.098327872
1419	BKT15.3.2	BKT15_3	27-May-15	2	LAUREL	Nestling	0.072390572	Arthropoda.Insecta.Diptera.Tabanidae	1	-0.098327872
1420	BKT15.3.3	BKT15_3	27-May-15	2	LAUREL	Nestling	0.072390572	Arthropoda.Insecta.Diptera.Tabanidae	1	-0.098327872
1421	BKT15.3.4	BKT15_3	27-May-15	2	LAUREL	Nestling	0.072390572	Arthropoda.Insecta.Diptera.Tabanidae	1	-0.098327872
1422	BKT15.3.5	BKT15_3	27-May-15	2	LAUREL	Nestling	0.072390572	Arthropoda.Insecta.Diptera.Tabanidae	1	-0.098327872
1423	BKT15.5.5	BKT15_5	28-May-15	1	POWD	Nestling	0.175750834	Arthropoda.Insecta.Diptera.Tabanidae	1	0.00503239
1424	BKT15.5.6	BKT15_5	28-May-15	1	POWD	Nestling	0.175750834	Arthropoda.Insecta.Diptera.Tabanidae	0	0.00503239
1425	BKT15.5.7	BKT15_5	28-May-15	1	POWD	Nestling	0.175750834	Arthropoda.Insecta.Diptera.Tabanidae	0	0.00503239
1426	BKT15.5.8	BKT15_5	28-May-15	1	POWD	Nestling	0.175750834	Arthropoda.Insecta.Diptera.Tabanidae	1	0.00503239
1427	BKT15.5.9	BKT15_5	28-May-15	1	POWD	Nestling	0.175750834	Arthropoda.Insecta.Diptera.Tabanidae	1	0.00503239
1428	BKT15.5.1	BKT15_5	29-May-15	2	POWD	Nestling	0.175750834	Arthropoda.Insecta.Diptera.Tabanidae	0	0.00503239
1429	BKT15.5.2	BKT15_5	29-May-15	2	POWD	Nestling	0.175750834	Arthropoda.Insecta.Diptera.Tabanidae	1	0.00503239
1430	BKT15.5.3	BKT15_5	29-May-15	2	POWD	Nestling	0.175750834	Arthropoda.Insecta.Diptera.Tabanidae	1	0.00503239
1431	BKT15.5.4	BKT15_5	29-May-15	2	POWD	Nestling	0.175750834	Arthropoda.Insecta.Diptera.Tabanidae	1	0.00503239
1432	BKT15.7.1	BKT15_7	26-May-15	1	POWD	Nestling	0.162763466	Arthropoda.Insecta.Diptera.Tabanidae	0	-0.007954978
1433	BKT15.7.2	BKT15_7	26-May-15	1	POWD	Nestling	0.162763466	Arthropoda.Insecta.Diptera.Tabanidae	1	-0.007954978
1434	BKT15.7.3	BKT15_7	26-May-15	1	POWD	Nestling	0.162763466	Arthropoda.Insecta.Diptera.Tabanidae	0	-0.007954978
1435	BKT15.7.4	BKT15_7	26-May-15	1	POWD	Nestling	0.162763466	Arthropoda.Insecta.Diptera.Tabanidae	1	-0.007954978
1436	BKT15.7.9	BKT15_7	28-May-15	2	POWD	Adult Female	0.162763466	Arthropoda.Insecta.Diptera.Tabanidae	1	-0.007954978
1437	BKT15.7.10	BKT15_7	28-May-15	2	POWD	Adult Male	0.162763466	Arthropoda.Insecta.Diptera.Tabanidae	1	-0.007954978
1438	BKT15.7.5	BKT15_7	28-May-15	2	POWD	Nestling	0.162763466	Arthropoda.Insecta.Diptera.Tabanidae	1	-0.007954978
1439	BKT15.7.6	BKT15_7	28-May-15	2	POWD	Nestling	0.162763466	Arthropoda.Insecta.Diptera.Tabanidae	1	-0.007954978
1440	BKT15.7.7	BKT15_7	28-May-15	2	POWD	Nestling	0.162763466	Arthropoda.Insecta.Diptera.Tabanidae	1	-0.007954978
1441	BKT15.7.8	BKT15_7	28-May-15	2	POWD	Nestling	0.162763466	Arthropoda.Insecta.Diptera.Tabanidae	1	-0.007954978
1442	BKT15.9.1	BKT15_9	29-May-15	1	POWD	Nestling	0.204414587	Arthropoda.Insecta.Diptera.Tabanidae	0	0.033696143
1443	BKT15.9.2	BKT15_9	29-May-15	1	POWD	Nestling	0.204414587	Arthropoda.Insecta.Diptera.Tabanidae	0	0.033696143
1444	BKT15.9.3	BKT15_9	29-May-15	1	POWD	Nestling	0.204414587	Arthropoda.Insecta.Diptera.Tabanidae	0	0.033696143
1445	BKT15.9.4	BKT15_9	29-May-15	1	POWD	Nestling	0.204414587	Arthropoda.Insecta.Diptera.Tabanidae	0	0.033696143
1446	BKT15.9.9	BKT15_9	1-Jun-15	2	POWD	Adult Female	0.204414587	Arthropoda.Insecta.Diptera.Tabanidae	1	0.033696143
1447	BKT15.9.10	BKT15_9	1-Jun-15	2	POWD	Adult Male	0.204414587	Arthropoda.Insecta.Diptera.Tabanidae	1	0.033696143
1448	BKT15.9.5	BKT15_9	1-Jun-15	2	POWD	Nestling	0.204414587	Arthropoda.Insecta.Diptera.Tabanidae	0	0.033696143
1449	BKT15.9.6	BKT15_9	1-Jun-15	2	POWD	Nestling	0.204414587	Arthropoda.Insecta.Diptera.Tabanidae	0	0.033696143
1450	BKT15.9.7	BKT15_9	1-Jun-15	2	POWD	Nestling	0.204414587	Arthropoda.Insecta.Diptera.Tabanidae	0	0.033696143
1451	BKT15.9.8	BKT15_9	1-Jun-15	2	POWD	Nestling	0.204414587	Arthropoda.Insecta.Diptera.Tabanidae	0	0.033696143
1452	DAM15.1.1	DAM15_1	21-May-15	1	POWD	Nestling	0.15795207	Arthropoda.Insecta.Diptera.Tabanidae	0	-0.012766374
1453	DAM15.1.2	DAM15_1	21-May-15	1	POWD	Nestling	0.15795207	Arthropoda.Insecta.Diptera.Tabanidae	0	-0.012766374
1454	DAM15.1.3	DAM15_1	21-May-15	1	POWD	Nestling	0.15795207	Arthropoda.Insecta.Diptera.Tabanidae	1	-0.012766374
1455	DAM15.1.5	DAM15_1	22-May-15	2	POWD	Adult Female	0.15795207	Arthropoda.Insecta.Diptera.Tabanidae	1	-0.012766374
1456	DAM15.1.7	DAM15_1	22-May-15	2	POWD	Adult Male	0.15795207	Arthropoda.Insecta.Diptera.Tabanidae	1	-0.012766374
1457	DAM15.1.4	DAM15_1	22-May-15	2	POWD	Nestling	0.15795207	Arthropoda.Insecta.Diptera.Tabanidae	0	-0.012766374
1458	DAM15.1.6	DAM15_1	22-May-15	2	POWD	Nestling	0.15795207	Arthropoda.Insecta.Diptera.Tabanidae	1	-0.012766374
1459	MMP15.1.1	MMP15_1	25-May-15	1	POWD	Nestling	0.229577465	Arthropoda.Insecta.Diptera.Tabanidae	0	0.058859021
1460	MMP15.1.2	MMP15_1	25-May-15	1	POWD	Nestling	0.229577465	Arthropoda.Insecta.Diptera.Tabanidae	0	0.058859021
1461	MMP15.1.3	MMP15_1	25-May-15	1	POWD	Nestling	0.229577465	Arthropoda.Insecta.Diptera.Tabanidae	0	0.058859021
1462	MMP15.1.4	MMP15_1	25-May-15	1	POWD	Nestling	0.229577465	Arthropoda.Insecta.Diptera.Tabanidae	0	0.058859021
1463	MMP15.1.5	MMP15_1	25-May-15	1	POWD	Nestling	0.229577465	Arthropoda.Insecta.Diptera.Tabanidae	0	0.058859021
1464	MMP15.2.3	MMP15_2	26-May-15	1	POWD	Nestling	0.213963964	Arthropoda.Insecta.Diptera.Tabanidae	0	0.04324552
1465	MMP15.2.4	MMP15_2	26-May-15	1	POWD	Nestling	0.213963964	Arthropoda.Insecta.Diptera.Tabanidae	0	0.04324552
1466	MMP15.2.5	MMP15_2	26-May-15	1	POWD	Nestling	0.213963964	Arthropoda.Insecta.Diptera.Tabanidae	1	0.04324552
1467	MMP15.2.11	MMP15_2	28-May-15	2	POWD	Adult Female	0.213963964	Arthropoda.Insecta.Diptera.Tabanidae	0	0.04324552
1468	MMP15.2.12	MMP15_2	28-May-15	2	POWD	Adult Male	0.213963964	Arthropoda.Insecta.Diptera.Tabanidae	0	0.04324552
1469	MMP15.2.6	MMP15_2	28-May-15	2	POWD	Nestling	0.213963964	Arthropoda.Insecta.Diptera.Tabanidae	0	0.04324552
1470	MMP15.2.7	MMP15_2	28-May-15	2	POWD	Nestling	0.213963964	Arthropoda.Insecta.Diptera.Tabanidae	0	0.04324552
1471	MMP15.2.8	MMP15_2	28-May-15	2	POWD	Nestling	0.213963964	Arthropoda.Insecta.Diptera.Tabanidae	1	0.04324552
1472	MMP15.2.9	MMP15_2	28-May-15	2	POWD	Nestling	0.213963964	Arthropoda.Insecta.Diptera.Tabanidae	0	0.04324552
1473	BKT15.1.1	BKT15_1	18-May-15	1	LOYAL	Nestling	0.269485904	Arthropoda.Insecta.Diptera.Tachinidae	1	0.09876746
1474	BKT15.1.2	BKT15_1	18-May-15	1	LOYAL	Nestling	0.269485904	Arthropoda.Insecta.Diptera.Tachinidae	0	0.09876746
1475	BKT15.1.4	BKT15_1	18-May-15	1	LOYAL	Nestling	0.269485904	Arthropoda.Insecta.Diptera.Tachinidae	0	0.09876746
1476	BKT15.1.5	BKT15_1	18-May-15	1	LOYAL	Nestling	0.269485904	Arthropoda.Insecta.Diptera.Tachinidae	1	0.09876746
1477	BKT15.1.13	BKT15_1	20-May-15	2	LOYAL	Adult Female	0.269485904	Arthropoda.Insecta.Diptera.Tachinidae	0	0.09876746
1478	BKT15.1.12	BKT15_1	20-May-15	2	LOYAL	Adult Male	0.269485904	Arthropoda.Insecta.Diptera.Tachinidae	0	0.09876746
1479	BKT15.1.10	BKT15_1	20-May-15	2	LOYAL	Nestling	0.269485904	Arthropoda.Insecta.Diptera.Tachinidae	1	0.09876746
1480	BKT15.1.11	BKT15_1	20-May-15	2	LOYAL	Nestling	0.269485904	Arthropoda.Insecta.Diptera.Tachinidae	0	0.09876746
1481	BKT15.1.6	BKT15_1	20-May-15	2	LOYAL	Nestling	0.269485904	Arthropoda.Insecta.Diptera.Tachinidae	0	0.09876746
1482	BKT15.1.7	BKT15_1	20-May-15	2	LOYAL	Nestling	0.269485904	Arthropoda.Insecta.Diptera.Tachinidae	1	0.09876746
1483	BKT15.1.8	BKT15_1	20-May-15	2	LOYAL	Nestling	0.269485904	Arthropoda.Insecta.Diptera.Tachinidae	0	0.09876746
1484	BKT15.14.9	BKT15_14	1-Jun-15	1	POWD	Adult Female	0.082872928	Arthropoda.Insecta.Diptera.Tachinidae	0	-0.087845516
1485	BKT15.14.10	BKT15_14	1-Jun-15	1	POWD	Adult Male	0.082872928	Arthropoda.Insecta.Diptera.Tachinidae	1	-0.087845516
1486	BKT15.14.5	BKT15_14	1-Jun-15	1	POWD	Nestling	0.082872928	Arthropoda.Insecta.Diptera.Tachinidae	0	-0.087845516
1487	BKT15.14.6	BKT15_14	1-Jun-15	1	POWD	Nestling	0.082872928	Arthropoda.Insecta.Diptera.Tachinidae	0	-0.087845516
1488	BKT15.14.7	BKT15_14	1-Jun-15	1	POWD	Nestling	0.082872928	Arthropoda.Insecta.Diptera.Tachinidae	0	-0.087845516
1489	BKT15.14.8	BKT15_14	1-Jun-15	1	POWD	Nestling	0.082872928	Arthropoda.Insecta.Diptera.Tachinidae	0	-0.087845516
1490	BKT15.14.1	BKT15_14	3-Jun-15	2	POWD	Nestling	0.082872928	Arthropoda.Insecta.Diptera.Tachinidae	1	-0.087845516
1491	BKT15.14.2	BKT15_14	3-Jun-15	2	POWD	Nestling	0.082872928	Arthropoda.Insecta.Diptera.Tachinidae	0	-0.087845516
1492	BKT15.14.3	BKT15_14	3-Jun-15	2	POWD	Nestling	0.082872928	Arthropoda.Insecta.Diptera.Tachinidae	1	-0.087845516
1493	BKT15.14.4	BKT15_14	3-Jun-15	2	POWD	Nestling	0.082872928	Arthropoda.Insecta.Diptera.Tachinidae	0	-0.087845516
1494	BKT15.2.10	BKT15_2	25-May-15	1	LOYAL	Nestling	0.179063361	Arthropoda.Insecta.Diptera.Tachinidae	0	0.008344917
1495	BKT15.2.6	BKT15_2	25-May-15	1	LOYAL	Nestling	0.179063361	Arthropoda.Insecta.Diptera.Tachinidae	0	0.008344917
1496	BKT15.2.7	BKT15_2	25-May-15	1	LOYAL	Nestling	0.179063361	Arthropoda.Insecta.Diptera.Tachinidae	0	0.008344917
1497	BKT15.2.8	BKT15_2	25-May-15	1	LOYAL	Nestling	0.179063361	Arthropoda.Insecta.Diptera.Tachinidae	0	0.008344917
1498	BKT15.2.9	BKT15_2	25-May-15	1	LOYAL	Nestling	0.179063361	Arthropoda.Insecta.Diptera.Tachinidae	0	0.008344917
1499	BKT15.2.1	BKT15_2	26-May-15	2	LOYAL	Nestling	0.179063361	Arthropoda.Insecta.Diptera.Tachinidae	0	0.008344917
1500	BKT15.2.2	BKT15_2	26-May-15	2	LOYAL	Nestling	0.179063361	Arthropoda.Insecta.Diptera.Tachinidae	0	0.008344917
1501	BKT15.2.4	BKT15_2	26-May-15	2	LOYAL	Nestling	0.179063361	Arthropoda.Insecta.Diptera.Tachinidae	0	0.008344917
1502	BKT15.2.5	BKT15_2	26-May-15	2	LOYAL	Nestling	0.179063361	Arthropoda.Insecta.Diptera.Tachinidae	0	0.008344917
1503	BKT15.3.10	BKT15_3	25-May-15	1	LAUREL	Adult Female	0.072390572	Arthropoda.Insecta.Diptera.Tachinidae	1	-0.098327872
1504	BKT15.3.11	BKT15_3	25-May-15	1	LAUREL	Adult Male	0.072390572	Arthropoda.Insecta.Diptera.Tachinidae	0	-0.098327872
1505	BKT15.3.12	BKT15_3	25-May-15	1	LAUREL	Nestling	0.072390572	Arthropoda.Insecta.Diptera.Tachinidae	0	-0.098327872
1506	BKT15.3.6	BKT15_3	25-May-15	1	LAUREL	Nestling	0.072390572	Arthropoda.Insecta.Diptera.Tachinidae	0	-0.098327872
1507	BKT15.3.7	BKT15_3	25-May-15	1	LAUREL	Nestling	0.072390572	Arthropoda.Insecta.Diptera.Tachinidae	0	-0.098327872
1508	BKT15.3.8	BKT15_3	25-May-15	1	LAUREL	Nestling	0.072390572	Arthropoda.Insecta.Diptera.Tachinidae	0	-0.098327872
1509	BKT15.3.9	BKT15_3	25-May-15	1	LAUREL	Nestling	0.072390572	Arthropoda.Insecta.Diptera.Tachinidae	0	-0.098327872
1510	BKT15.3.1	BKT15_3	27-May-15	2	LAUREL	Nestling	0.072390572	Arthropoda.Insecta.Diptera.Tachinidae	0	-0.098327872
1511	BKT15.3.2	BKT15_3	27-May-15	2	LAUREL	Nestling	0.072390572	Arthropoda.Insecta.Diptera.Tachinidae	0	-0.098327872
1512	BKT15.3.3	BKT15_3	27-May-15	2	LAUREL	Nestling	0.072390572	Arthropoda.Insecta.Diptera.Tachinidae	0	-0.098327872
1513	BKT15.3.4	BKT15_3	27-May-15	2	LAUREL	Nestling	0.072390572	Arthropoda.Insecta.Diptera.Tachinidae	0	-0.098327872
1514	BKT15.3.5	BKT15_3	27-May-15	2	LAUREL	Nestling	0.072390572	Arthropoda.Insecta.Diptera.Tachinidae	0	-0.098327872
1515	BKT15.5.5	BKT15_5	28-May-15	1	POWD	Nestling	0.175750834	Arthropoda.Insecta.Diptera.Tachinidae	0	0.00503239
1516	BKT15.5.6	BKT15_5	28-May-15	1	POWD	Nestling	0.175750834	Arthropoda.Insecta.Diptera.Tachinidae	1	0.00503239
1517	BKT15.5.7	BKT15_5	28-May-15	1	POWD	Nestling	0.175750834	Arthropoda.Insecta.Diptera.Tachinidae	0	0.00503239
1518	BKT15.5.8	BKT15_5	28-May-15	1	POWD	Nestling	0.175750834	Arthropoda.Insecta.Diptera.Tachinidae	1	0.00503239
1519	BKT15.5.9	BKT15_5	28-May-15	1	POWD	Nestling	0.175750834	Arthropoda.Insecta.Diptera.Tachinidae	0	0.00503239
1520	BKT15.5.1	BKT15_5	29-May-15	2	POWD	Nestling	0.175750834	Arthropoda.Insecta.Diptera.Tachinidae	0	0.00503239
1521	BKT15.5.2	BKT15_5	29-May-15	2	POWD	Nestling	0.175750834	Arthropoda.Insecta.Diptera.Tachinidae	0	0.00503239
1522	BKT15.5.3	BKT15_5	29-May-15	2	POWD	Nestling	0.175750834	Arthropoda.Insecta.Diptera.Tachinidae	0	0.00503239
1523	BKT15.5.4	BKT15_5	29-May-15	2	POWD	Nestling	0.175750834	Arthropoda.Insecta.Diptera.Tachinidae	0	0.00503239
1524	BKT15.7.1	BKT15_7	26-May-15	1	POWD	Nestling	0.162763466	Arthropoda.Insecta.Diptera.Tachinidae	0	-0.007954978
1525	BKT15.7.2	BKT15_7	26-May-15	1	POWD	Nestling	0.162763466	Arthropoda.Insecta.Diptera.Tachinidae	0	-0.007954978
1526	BKT15.7.3	BKT15_7	26-May-15	1	POWD	Nestling	0.162763466	Arthropoda.Insecta.Diptera.Tachinidae	0	-0.007954978
1527	BKT15.7.4	BKT15_7	26-May-15	1	POWD	Nestling	0.162763466	Arthropoda.Insecta.Diptera.Tachinidae	0	-0.007954978
1528	BKT15.7.9	BKT15_7	28-May-15	2	POWD	Adult Female	0.162763466	Arthropoda.Insecta.Diptera.Tachinidae	0	-0.007954978
1529	BKT15.7.10	BKT15_7	28-May-15	2	POWD	Adult Male	0.162763466	Arthropoda.Insecta.Diptera.Tachinidae	0	-0.007954978
1530	BKT15.7.5	BKT15_7	28-May-15	2	POWD	Nestling	0.162763466	Arthropoda.Insecta.Diptera.Tachinidae	0	-0.007954978
1531	BKT15.7.6	BKT15_7	28-May-15	2	POWD	Nestling	0.162763466	Arthropoda.Insecta.Diptera.Tachinidae	0	-0.007954978
1532	BKT15.7.7	BKT15_7	28-May-15	2	POWD	Nestling	0.162763466	Arthropoda.Insecta.Diptera.Tachinidae	0	-0.007954978
1533	BKT15.7.8	BKT15_7	28-May-15	2	POWD	Nestling	0.162763466	Arthropoda.Insecta.Diptera.Tachinidae	0	-0.007954978
1534	BKT15.9.1	BKT15_9	29-May-15	1	POWD	Nestling	0.204414587	Arthropoda.Insecta.Diptera.Tachinidae	1	0.033696143
1535	BKT15.9.2	BKT15_9	29-May-15	1	POWD	Nestling	0.204414587	Arthropoda.Insecta.Diptera.Tachinidae	1	0.033696143
1536	BKT15.9.3	BKT15_9	29-May-15	1	POWD	Nestling	0.204414587	Arthropoda.Insecta.Diptera.Tachinidae	0	0.033696143
1537	BKT15.9.4	BKT15_9	29-May-15	1	POWD	Nestling	0.204414587	Arthropoda.Insecta.Diptera.Tachinidae	0	0.033696143
1538	BKT15.9.9	BKT15_9	1-Jun-15	2	POWD	Adult Female	0.204414587	Arthropoda.Insecta.Diptera.Tachinidae	1	0.033696143
1539	BKT15.9.10	BKT15_9	1-Jun-15	2	POWD	Adult Male	0.204414587	Arthropoda.Insecta.Diptera.Tachinidae	1	0.033696143
1540	BKT15.9.5	BKT15_9	1-Jun-15	2	POWD	Nestling	0.204414587	Arthropoda.Insecta.Diptera.Tachinidae	1	0.033696143
1541	BKT15.9.6	BKT15_9	1-Jun-15	2	POWD	Nestling	0.204414587	Arthropoda.Insecta.Diptera.Tachinidae	0	0.033696143
1542	BKT15.9.7	BKT15_9	1-Jun-15	2	POWD	Nestling	0.204414587	Arthropoda.Insecta.Diptera.Tachinidae	0	0.033696143
1543	BKT15.9.8	BKT15_9	1-Jun-15	2	POWD	Nestling	0.204414587	Arthropoda.Insecta.Diptera.Tachinidae	0	0.033696143
1544	DAM15.1.1	DAM15_1	21-May-15	1	POWD	Nestling	0.15795207	Arthropoda.Insecta.Diptera.Tachinidae	0	-0.012766374
1545	DAM15.1.2	DAM15_1	21-May-15	1	POWD	Nestling	0.15795207	Arthropoda.Insecta.Diptera.Tachinidae	0	-0.012766374
1546	DAM15.1.3	DAM15_1	21-May-15	1	POWD	Nestling	0.15795207	Arthropoda.Insecta.Diptera.Tachinidae	0	-0.012766374
1547	DAM15.1.5	DAM15_1	22-May-15	2	POWD	Adult Female	0.15795207	Arthropoda.Insecta.Diptera.Tachinidae	0	-0.012766374
1548	DAM15.1.7	DAM15_1	22-May-15	2	POWD	Adult Male	0.15795207	Arthropoda.Insecta.Diptera.Tachinidae	0	-0.012766374
1549	DAM15.1.4	DAM15_1	22-May-15	2	POWD	Nestling	0.15795207	Arthropoda.Insecta.Diptera.Tachinidae	0	-0.012766374
1550	DAM15.1.6	DAM15_1	22-May-15	2	POWD	Nestling	0.15795207	Arthropoda.Insecta.Diptera.Tachinidae	0	-0.012766374
1551	MMP15.1.1	MMP15_1	25-May-15	1	POWD	Nestling	0.229577465	Arthropoda.Insecta.Diptera.Tachinidae	1	0.058859021
1552	MMP15.1.2	MMP15_1	25-May-15	1	POWD	Nestling	0.229577465	Arthropoda.Insecta.Diptera.Tachinidae	0	0.058859021
1553	MMP15.1.3	MMP15_1	25-May-15	1	POWD	Nestling	0.229577465	Arthropoda.Insecta.Diptera.Tachinidae	1	0.058859021
1554	MMP15.1.4	MMP15_1	25-May-15	1	POWD	Nestling	0.229577465	Arthropoda.Insecta.Diptera.Tachinidae	1	0.058859021
1555	MMP15.1.5	MMP15_1	25-May-15	1	POWD	Nestling	0.229577465	Arthropoda.Insecta.Diptera.Tachinidae	1	0.058859021
1556	MMP15.2.3	MMP15_2	26-May-15	1	POWD	Nestling	0.213963964	Arthropoda.Insecta.Diptera.Tachinidae	1	0.04324552
1557	MMP15.2.4	MMP15_2	26-May-15	1	POWD	Nestling	0.213963964	Arthropoda.Insecta.Diptera.Tachinidae	0	0.04324552
1558	MMP15.2.5	MMP15_2	26-May-15	1	POWD	Nestling	0.213963964	Arthropoda.Insecta.Diptera.Tachinidae	1	0.04324552
1559	MMP15.2.11	MMP15_2	28-May-15	2	POWD	Adult Female	0.213963964	Arthropoda.Insecta.Diptera.Tachinidae	0	0.04324552
1560	MMP15.2.12	MMP15_2	28-May-15	2	POWD	Adult Male	0.213963964	Arthropoda.Insecta.Diptera.Tachinidae	0	0.04324552
1561	MMP15.2.6	MMP15_2	28-May-15	2	POWD	Nestling	0.213963964	Arthropoda.Insecta.Diptera.Tachinidae	1	0.04324552
1562	MMP15.2.7	MMP15_2	28-May-15	2	POWD	Nestling	0.213963964	Arthropoda.Insecta.Diptera.Tachinidae	0	0.04324552
1563	MMP15.2.8	MMP15_2	28-May-15	2	POWD	Nestling	0.213963964	Arthropoda.Insecta.Diptera.Tachinidae	0	0.04324552
1564	MMP15.2.9	MMP15_2	28-May-15	2	POWD	Nestling	0.213963964	Arthropoda.Insecta.Diptera.Tachinidae	0	0.04324552
1565	BKT15.1.1	BKT15_1	18-May-15	1	LOYAL	Nestling	0.269485904	Arthropoda.Insecta.Diptera.Tipulidae	1	0.09876746
1566	BKT15.1.2	BKT15_1	18-May-15	1	LOYAL	Nestling	0.269485904	Arthropoda.Insecta.Diptera.Tipulidae	0	0.09876746
1567	BKT15.1.4	BKT15_1	18-May-15	1	LOYAL	Nestling	0.269485904	Arthropoda.Insecta.Diptera.Tipulidae	1	0.09876746
1568	BKT15.1.5	BKT15_1	18-May-15	1	LOYAL	Nestling	0.269485904	Arthropoda.Insecta.Diptera.Tipulidae	1	0.09876746
1569	BKT15.1.13	BKT15_1	20-May-15	2	LOYAL	Adult Female	0.269485904	Arthropoda.Insecta.Diptera.Tipulidae	1	0.09876746
1570	BKT15.1.12	BKT15_1	20-May-15	2	LOYAL	Adult Male	0.269485904	Arthropoda.Insecta.Diptera.Tipulidae	1	0.09876746
1571	BKT15.1.10	BKT15_1	20-May-15	2	LOYAL	Nestling	0.269485904	Arthropoda.Insecta.Diptera.Tipulidae	1	0.09876746
1572	BKT15.1.11	BKT15_1	20-May-15	2	LOYAL	Nestling	0.269485904	Arthropoda.Insecta.Diptera.Tipulidae	0	0.09876746
1573	BKT15.1.6	BKT15_1	20-May-15	2	LOYAL	Nestling	0.269485904	Arthropoda.Insecta.Diptera.Tipulidae	1	0.09876746
1574	BKT15.1.7	BKT15_1	20-May-15	2	LOYAL	Nestling	0.269485904	Arthropoda.Insecta.Diptera.Tipulidae	1	0.09876746
1575	BKT15.1.8	BKT15_1	20-May-15	2	LOYAL	Nestling	0.269485904	Arthropoda.Insecta.Diptera.Tipulidae	1	0.09876746
1576	BKT15.14.9	BKT15_14	1-Jun-15	1	POWD	Adult Female	0.082872928	Arthropoda.Insecta.Diptera.Tipulidae	1	-0.087845516
1577	BKT15.14.10	BKT15_14	1-Jun-15	1	POWD	Adult Male	0.082872928	Arthropoda.Insecta.Diptera.Tipulidae	1	-0.087845516
1578	BKT15.14.5	BKT15_14	1-Jun-15	1	POWD	Nestling	0.082872928	Arthropoda.Insecta.Diptera.Tipulidae	1	-0.087845516
1579	BKT15.14.6	BKT15_14	1-Jun-15	1	POWD	Nestling	0.082872928	Arthropoda.Insecta.Diptera.Tipulidae	1	-0.087845516
1580	BKT15.14.7	BKT15_14	1-Jun-15	1	POWD	Nestling	0.082872928	Arthropoda.Insecta.Diptera.Tipulidae	1	-0.087845516
1581	BKT15.14.8	BKT15_14	1-Jun-15	1	POWD	Nestling	0.082872928	Arthropoda.Insecta.Diptera.Tipulidae	1	-0.087845516
1582	BKT15.14.1	BKT15_14	3-Jun-15	2	POWD	Nestling	0.082872928	Arthropoda.Insecta.Diptera.Tipulidae	1	-0.087845516
1583	BKT15.14.2	BKT15_14	3-Jun-15	2	POWD	Nestling	0.082872928	Arthropoda.Insecta.Diptera.Tipulidae	1	-0.087845516
1584	BKT15.14.3	BKT15_14	3-Jun-15	2	POWD	Nestling	0.082872928	Arthropoda.Insecta.Diptera.Tipulidae	1	-0.087845516
1585	BKT15.14.4	BKT15_14	3-Jun-15	2	POWD	Nestling	0.082872928	Arthropoda.Insecta.Diptera.Tipulidae	1	-0.087845516
1586	BKT15.2.10	BKT15_2	25-May-15	1	LOYAL	Nestling	0.179063361	Arthropoda.Insecta.Diptera.Tipulidae	1	0.008344917
1587	BKT15.2.6	BKT15_2	25-May-15	1	LOYAL	Nestling	0.179063361	Arthropoda.Insecta.Diptera.Tipulidae	0	0.008344917
1588	BKT15.2.7	BKT15_2	25-May-15	1	LOYAL	Nestling	0.179063361	Arthropoda.Insecta.Diptera.Tipulidae	0	0.008344917
1589	BKT15.2.8	BKT15_2	25-May-15	1	LOYAL	Nestling	0.179063361	Arthropoda.Insecta.Diptera.Tipulidae	0	0.008344917
1590	BKT15.2.9	BKT15_2	25-May-15	1	LOYAL	Nestling	0.179063361	Arthropoda.Insecta.Diptera.Tipulidae	0	0.008344917
1591	BKT15.2.1	BKT15_2	26-May-15	2	LOYAL	Nestling	0.179063361	Arthropoda.Insecta.Diptera.Tipulidae	0	0.008344917
1592	BKT15.2.2	BKT15_2	26-May-15	2	LOYAL	Nestling	0.179063361	Arthropoda.Insecta.Diptera.Tipulidae	0	0.008344917
1593	BKT15.2.4	BKT15_2	26-May-15	2	LOYAL	Nestling	0.179063361	Arthropoda.Insecta.Diptera.Tipulidae	0	0.008344917
1594	BKT15.2.5	BKT15_2	26-May-15	2	LOYAL	Nestling	0.179063361	Arthropoda.Insecta.Diptera.Tipulidae	0	0.008344917
1595	BKT15.3.10	BKT15_3	25-May-15	1	LAUREL	Adult Female	0.072390572	Arthropoda.Insecta.Diptera.Tipulidae	1	-0.098327872
1596	BKT15.3.11	BKT15_3	25-May-15	1	LAUREL	Adult Male	0.072390572	Arthropoda.Insecta.Diptera.Tipulidae	1	-0.098327872
1597	BKT15.3.12	BKT15_3	25-May-15	1	LAUREL	Nestling	0.072390572	Arthropoda.Insecta.Diptera.Tipulidae	1	-0.098327872
1598	BKT15.3.6	BKT15_3	25-May-15	1	LAUREL	Nestling	0.072390572	Arthropoda.Insecta.Diptera.Tipulidae	1	-0.098327872
1599	BKT15.3.7	BKT15_3	25-May-15	1	LAUREL	Nestling	0.072390572	Arthropoda.Insecta.Diptera.Tipulidae	1	-0.098327872
1600	BKT15.3.8	BKT15_3	25-May-15	1	LAUREL	Nestling	0.072390572	Arthropoda.Insecta.Diptera.Tipulidae	1	-0.098327872
1601	BKT15.3.9	BKT15_3	25-May-15	1	LAUREL	Nestling	0.072390572	Arthropoda.Insecta.Diptera.Tipulidae	1	-0.098327872
1602	BKT15.3.1	BKT15_3	27-May-15	2	LAUREL	Nestling	0.072390572	Arthropoda.Insecta.Diptera.Tipulidae	1	-0.098327872
1603	BKT15.3.2	BKT15_3	27-May-15	2	LAUREL	Nestling	0.072390572	Arthropoda.Insecta.Diptera.Tipulidae	1	-0.098327872
1604	BKT15.3.3	BKT15_3	27-May-15	2	LAUREL	Nestling	0.072390572	Arthropoda.Insecta.Diptera.Tipulidae	1	-0.098327872
1605	BKT15.3.4	BKT15_3	27-May-15	2	LAUREL	Nestling	0.072390572	Arthropoda.Insecta.Diptera.Tipulidae	1	-0.098327872
1606	BKT15.3.5	BKT15_3	27-May-15	2	LAUREL	Nestling	0.072390572	Arthropoda.Insecta.Diptera.Tipulidae	1	-0.098327872
1607	BKT15.5.5	BKT15_5	28-May-15	1	POWD	Nestling	0.175750834	Arthropoda.Insecta.Diptera.Tipulidae	1	0.00503239
1608	BKT15.5.6	BKT15_5	28-May-15	1	POWD	Nestling	0.175750834	Arthropoda.Insecta.Diptera.Tipulidae	0	0.00503239
1609	BKT15.5.7	BKT15_5	28-May-15	1	POWD	Nestling	0.175750834	Arthropoda.Insecta.Diptera.Tipulidae	1	0.00503239
1610	BKT15.5.8	BKT15_5	28-May-15	1	POWD	Nestling	0.175750834	Arthropoda.Insecta.Diptera.Tipulidae	1	0.00503239
1611	BKT15.5.9	BKT15_5	28-May-15	1	POWD	Nestling	0.175750834	Arthropoda.Insecta.Diptera.Tipulidae	1	0.00503239
1612	BKT15.5.1	BKT15_5	29-May-15	2	POWD	Nestling	0.175750834	Arthropoda.Insecta.Diptera.Tipulidae	1	0.00503239
1613	BKT15.5.2	BKT15_5	29-May-15	2	POWD	Nestling	0.175750834	Arthropoda.Insecta.Diptera.Tipulidae	1	0.00503239
1614	BKT15.5.3	BKT15_5	29-May-15	2	POWD	Nestling	0.175750834	Arthropoda.Insecta.Diptera.Tipulidae	1	0.00503239
1615	BKT15.5.4	BKT15_5	29-May-15	2	POWD	Nestling	0.175750834	Arthropoda.Insecta.Diptera.Tipulidae	1	0.00503239
1616	BKT15.7.1	BKT15_7	26-May-15	1	POWD	Nestling	0.162763466	Arthropoda.Insecta.Diptera.Tipulidae	0	-0.007954978
1617	BKT15.7.2	BKT15_7	26-May-15	1	POWD	Nestling	0.162763466	Arthropoda.Insecta.Diptera.Tipulidae	0	-0.007954978
1618	BKT15.7.3	BKT15_7	26-May-15	1	POWD	Nestling	0.162763466	Arthropoda.Insecta.Diptera.Tipulidae	1	-0.007954978
1619	BKT15.7.4	BKT15_7	26-May-15	1	POWD	Nestling	0.162763466	Arthropoda.Insecta.Diptera.Tipulidae	1	-0.007954978
1620	BKT15.7.9	BKT15_7	28-May-15	2	POWD	Adult Female	0.162763466	Arthropoda.Insecta.Diptera.Tipulidae	1	-0.007954978
1621	BKT15.7.10	BKT15_7	28-May-15	2	POWD	Adult Male	0.162763466	Arthropoda.Insecta.Diptera.Tipulidae	1	-0.007954978
1622	BKT15.7.5	BKT15_7	28-May-15	2	POWD	Nestling	0.162763466	Arthropoda.Insecta.Diptera.Tipulidae	1	-0.007954978
1623	BKT15.7.6	BKT15_7	28-May-15	2	POWD	Nestling	0.162763466	Arthropoda.Insecta.Diptera.Tipulidae	1	-0.007954978
1624	BKT15.7.7	BKT15_7	28-May-15	2	POWD	Nestling	0.162763466	Arthropoda.Insecta.Diptera.Tipulidae	1	-0.007954978
1625	BKT15.7.8	BKT15_7	28-May-15	2	POWD	Nestling	0.162763466	Arthropoda.Insecta.Diptera.Tipulidae	1	-0.007954978
1626	BKT15.9.1	BKT15_9	29-May-15	1	POWD	Nestling	0.204414587	Arthropoda.Insecta.Diptera.Tipulidae	0	0.033696143
1627	BKT15.9.2	BKT15_9	29-May-15	1	POWD	Nestling	0.204414587	Arthropoda.Insecta.Diptera.Tipulidae	1	0.033696143
1628	BKT15.9.3	BKT15_9	29-May-15	1	POWD	Nestling	0.204414587	Arthropoda.Insecta.Diptera.Tipulidae	1	0.033696143
1629	BKT15.9.4	BKT15_9	29-May-15	1	POWD	Nestling	0.204414587	Arthropoda.Insecta.Diptera.Tipulidae	0	0.033696143
1630	BKT15.9.9	BKT15_9	1-Jun-15	2	POWD	Adult Female	0.204414587	Arthropoda.Insecta.Diptera.Tipulidae	1	0.033696143
1631	BKT15.9.10	BKT15_9	1-Jun-15	2	POWD	Adult Male	0.204414587	Arthropoda.Insecta.Diptera.Tipulidae	1	0.033696143
1632	BKT15.9.5	BKT15_9	1-Jun-15	2	POWD	Nestling	0.204414587	Arthropoda.Insecta.Diptera.Tipulidae	1	0.033696143
1633	BKT15.9.6	BKT15_9	1-Jun-15	2	POWD	Nestling	0.204414587	Arthropoda.Insecta.Diptera.Tipulidae	1	0.033696143
1634	BKT15.9.7	BKT15_9	1-Jun-15	2	POWD	Nestling	0.204414587	Arthropoda.Insecta.Diptera.Tipulidae	1	0.033696143
1635	BKT15.9.8	BKT15_9	1-Jun-15	2	POWD	Nestling	0.204414587	Arthropoda.Insecta.Diptera.Tipulidae	0	0.033696143
1636	DAM15.1.1	DAM15_1	21-May-15	1	POWD	Nestling	0.15795207	Arthropoda.Insecta.Diptera.Tipulidae	1	-0.012766374
1637	DAM15.1.2	DAM15_1	21-May-15	1	POWD	Nestling	0.15795207	Arthropoda.Insecta.Diptera.Tipulidae	1	-0.012766374
1638	DAM15.1.3	DAM15_1	21-May-15	1	POWD	Nestling	0.15795207	Arthropoda.Insecta.Diptera.Tipulidae	1	-0.012766374
1639	DAM15.1.5	DAM15_1	22-May-15	2	POWD	Adult Female	0.15795207	Arthropoda.Insecta.Diptera.Tipulidae	1	-0.012766374
1640	DAM15.1.7	DAM15_1	22-May-15	2	POWD	Adult Male	0.15795207	Arthropoda.Insecta.Diptera.Tipulidae	1	-0.012766374
1641	DAM15.1.4	DAM15_1	22-May-15	2	POWD	Nestling	0.15795207	Arthropoda.Insecta.Diptera.Tipulidae	1	-0.012766374
1642	DAM15.1.6	DAM15_1	22-May-15	2	POWD	Nestling	0.15795207	Arthropoda.Insecta.Diptera.Tipulidae	1	-0.012766374
1643	MMP15.1.1	MMP15_1	25-May-15	1	POWD	Nestling	0.229577465	Arthropoda.Insecta.Diptera.Tipulidae	1	0.058859021
1644	MMP15.1.2	MMP15_1	25-May-15	1	POWD	Nestling	0.229577465	Arthropoda.Insecta.Diptera.Tipulidae	1	0.058859021
1645	MMP15.1.3	MMP15_1	25-May-15	1	POWD	Nestling	0.229577465	Arthropoda.Insecta.Diptera.Tipulidae	0	0.058859021
1646	MMP15.1.4	MMP15_1	25-May-15	1	POWD	Nestling	0.229577465	Arthropoda.Insecta.Diptera.Tipulidae	1	0.058859021
1647	MMP15.1.5	MMP15_1	25-May-15	1	POWD	Nestling	0.229577465	Arthropoda.Insecta.Diptera.Tipulidae	1	0.058859021
1648	MMP15.2.3	MMP15_2	26-May-15	1	POWD	Nestling	0.213963964	Arthropoda.Insecta.Diptera.Tipulidae	1	0.04324552
1649	MMP15.2.4	MMP15_2	26-May-15	1	POWD	Nestling	0.213963964	Arthropoda.Insecta.Diptera.Tipulidae	1	0.04324552
1650	MMP15.2.5	MMP15_2	26-May-15	1	POWD	Nestling	0.213963964	Arthropoda.Insecta.Diptera.Tipulidae	1	0.04324552
1651	MMP15.2.11	MMP15_2	28-May-15	2	POWD	Adult Female	0.213963964	Arthropoda.Insecta.Diptera.Tipulidae	1	0.04324552
1652	MMP15.2.12	MMP15_2	28-May-15	2	POWD	Adult Male	0.213963964	Arthropoda.Insecta.Diptera.Tipulidae	1	0.04324552
1653	MMP15.2.6	MMP15_2	28-May-15	2	POWD	Nestling	0.213963964	Arthropoda.Insecta.Diptera.Tipulidae	1	0.04324552
1654	MMP15.2.7	MMP15_2	28-May-15	2	POWD	Nestling	0.213963964	Arthropoda.Insecta.Diptera.Tipulidae	1	0.04324552
1655	MMP15.2.8	MMP15_2	28-May-15	2	POWD	Nestling	0.213963964	Arthropoda.Insecta.Diptera.Tipulidae	1	0.04324552
1656	MMP15.2.9	MMP15_2	28-May-15	2	POWD	Nestling	0.213963964	Arthropoda.Insecta.Diptera.Tipulidae	1	0.04324552
1657	BKT15.1.1	BKT15_1	18-May-15	1	LOYAL	Nestling	0.269485904	Arthropoda.Insecta.Ephemeroptera.Ameletidae	1	0.09876746
1658	BKT15.1.2	BKT15_1	18-May-15	1	LOYAL	Nestling	0.269485904	Arthropoda.Insecta.Ephemeroptera.Ameletidae	1	0.09876746
1659	BKT15.1.4	BKT15_1	18-May-15	1	LOYAL	Nestling	0.269485904	Arthropoda.Insecta.Ephemeroptera.Ameletidae	0	0.09876746
1660	BKT15.1.5	BKT15_1	18-May-15	1	LOYAL	Nestling	0.269485904	Arthropoda.Insecta.Ephemeroptera.Ameletidae	1	0.09876746
1661	BKT15.1.13	BKT15_1	20-May-15	2	LOYAL	Adult Female	0.269485904	Arthropoda.Insecta.Ephemeroptera.Ameletidae	0	0.09876746
1662	BKT15.1.12	BKT15_1	20-May-15	2	LOYAL	Adult Male	0.269485904	Arthropoda.Insecta.Ephemeroptera.Ameletidae	0	0.09876746
1663	BKT15.1.10	BKT15_1	20-May-15	2	LOYAL	Nestling	0.269485904	Arthropoda.Insecta.Ephemeroptera.Ameletidae	0	0.09876746
1664	BKT15.1.11	BKT15_1	20-May-15	2	LOYAL	Nestling	0.269485904	Arthropoda.Insecta.Ephemeroptera.Ameletidae	0	0.09876746
1665	BKT15.1.6	BKT15_1	20-May-15	2	LOYAL	Nestling	0.269485904	Arthropoda.Insecta.Ephemeroptera.Ameletidae	1	0.09876746
1666	BKT15.1.7	BKT15_1	20-May-15	2	LOYAL	Nestling	0.269485904	Arthropoda.Insecta.Ephemeroptera.Ameletidae	1	0.09876746
1667	BKT15.1.8	BKT15_1	20-May-15	2	LOYAL	Nestling	0.269485904	Arthropoda.Insecta.Ephemeroptera.Ameletidae	0	0.09876746
1668	BKT15.14.9	BKT15_14	1-Jun-15	1	POWD	Adult Female	0.082872928	Arthropoda.Insecta.Ephemeroptera.Ameletidae	1	-0.087845516
1669	BKT15.14.10	BKT15_14	1-Jun-15	1	POWD	Adult Male	0.082872928	Arthropoda.Insecta.Ephemeroptera.Ameletidae	1	-0.087845516
1670	BKT15.14.5	BKT15_14	1-Jun-15	1	POWD	Nestling	0.082872928	Arthropoda.Insecta.Ephemeroptera.Ameletidae	1	-0.087845516
1671	BKT15.14.6	BKT15_14	1-Jun-15	1	POWD	Nestling	0.082872928	Arthropoda.Insecta.Ephemeroptera.Ameletidae	1	-0.087845516
1672	BKT15.14.7	BKT15_14	1-Jun-15	1	POWD	Nestling	0.082872928	Arthropoda.Insecta.Ephemeroptera.Ameletidae	1	-0.087845516
1673	BKT15.14.8	BKT15_14	1-Jun-15	1	POWD	Nestling	0.082872928	Arthropoda.Insecta.Ephemeroptera.Ameletidae	1	-0.087845516
1674	BKT15.14.1	BKT15_14	3-Jun-15	2	POWD	Nestling	0.082872928	Arthropoda.Insecta.Ephemeroptera.Ameletidae	1	-0.087845516
1675	BKT15.14.2	BKT15_14	3-Jun-15	2	POWD	Nestling	0.082872928	Arthropoda.Insecta.Ephemeroptera.Ameletidae	1	-0.087845516
1676	BKT15.14.3	BKT15_14	3-Jun-15	2	POWD	Nestling	0.082872928	Arthropoda.Insecta.Ephemeroptera.Ameletidae	1	-0.087845516
1677	BKT15.14.4	BKT15_14	3-Jun-15	2	POWD	Nestling	0.082872928	Arthropoda.Insecta.Ephemeroptera.Ameletidae	1	-0.087845516
1678	BKT15.2.10	BKT15_2	25-May-15	1	LOYAL	Nestling	0.179063361	Arthropoda.Insecta.Ephemeroptera.Ameletidae	0	0.008344917
1679	BKT15.2.6	BKT15_2	25-May-15	1	LOYAL	Nestling	0.179063361	Arthropoda.Insecta.Ephemeroptera.Ameletidae	0	0.008344917
1680	BKT15.2.7	BKT15_2	25-May-15	1	LOYAL	Nestling	0.179063361	Arthropoda.Insecta.Ephemeroptera.Ameletidae	0	0.008344917
1681	BKT15.2.8	BKT15_2	25-May-15	1	LOYAL	Nestling	0.179063361	Arthropoda.Insecta.Ephemeroptera.Ameletidae	0	0.008344917
1682	BKT15.2.9	BKT15_2	25-May-15	1	LOYAL	Nestling	0.179063361	Arthropoda.Insecta.Ephemeroptera.Ameletidae	0	0.008344917
1683	BKT15.2.1	BKT15_2	26-May-15	2	LOYAL	Nestling	0.179063361	Arthropoda.Insecta.Ephemeroptera.Ameletidae	1	0.008344917
1684	BKT15.2.2	BKT15_2	26-May-15	2	LOYAL	Nestling	0.179063361	Arthropoda.Insecta.Ephemeroptera.Ameletidae	0	0.008344917
1685	BKT15.2.4	BKT15_2	26-May-15	2	LOYAL	Nestling	0.179063361	Arthropoda.Insecta.Ephemeroptera.Ameletidae	0	0.008344917
1686	BKT15.2.5	BKT15_2	26-May-15	2	LOYAL	Nestling	0.179063361	Arthropoda.Insecta.Ephemeroptera.Ameletidae	1	0.008344917
1687	BKT15.3.10	BKT15_3	25-May-15	1	LAUREL	Adult Female	0.072390572	Arthropoda.Insecta.Ephemeroptera.Ameletidae	1	-0.098327872
1688	BKT15.3.11	BKT15_3	25-May-15	1	LAUREL	Adult Male	0.072390572	Arthropoda.Insecta.Ephemeroptera.Ameletidae	1	-0.098327872
1689	BKT15.3.12	BKT15_3	25-May-15	1	LAUREL	Nestling	0.072390572	Arthropoda.Insecta.Ephemeroptera.Ameletidae	1	-0.098327872
1690	BKT15.3.6	BKT15_3	25-May-15	1	LAUREL	Nestling	0.072390572	Arthropoda.Insecta.Ephemeroptera.Ameletidae	1	-0.098327872
1691	BKT15.3.7	BKT15_3	25-May-15	1	LAUREL	Nestling	0.072390572	Arthropoda.Insecta.Ephemeroptera.Ameletidae	1	-0.098327872
1692	BKT15.3.8	BKT15_3	25-May-15	1	LAUREL	Nestling	0.072390572	Arthropoda.Insecta.Ephemeroptera.Ameletidae	0	-0.098327872
1693	BKT15.3.9	BKT15_3	25-May-15	1	LAUREL	Nestling	0.072390572	Arthropoda.Insecta.Ephemeroptera.Ameletidae	1	-0.098327872
1694	BKT15.3.1	BKT15_3	27-May-15	2	LAUREL	Nestling	0.072390572	Arthropoda.Insecta.Ephemeroptera.Ameletidae	1	-0.098327872
1695	BKT15.3.2	BKT15_3	27-May-15	2	LAUREL	Nestling	0.072390572	Arthropoda.Insecta.Ephemeroptera.Ameletidae	1	-0.098327872
1696	BKT15.3.3	BKT15_3	27-May-15	2	LAUREL	Nestling	0.072390572	Arthropoda.Insecta.Ephemeroptera.Ameletidae	1	-0.098327872
1697	BKT15.3.4	BKT15_3	27-May-15	2	LAUREL	Nestling	0.072390572	Arthropoda.Insecta.Ephemeroptera.Ameletidae	1	-0.098327872
1698	BKT15.3.5	BKT15_3	27-May-15	2	LAUREL	Nestling	0.072390572	Arthropoda.Insecta.Ephemeroptera.Ameletidae	1	-0.098327872
1699	BKT15.5.5	BKT15_5	28-May-15	1	POWD	Nestling	0.175750834	Arthropoda.Insecta.Ephemeroptera.Ameletidae	0	0.00503239
1700	BKT15.5.6	BKT15_5	28-May-15	1	POWD	Nestling	0.175750834	Arthropoda.Insecta.Ephemeroptera.Ameletidae	0	0.00503239
1701	BKT15.5.7	BKT15_5	28-May-15	1	POWD	Nestling	0.175750834	Arthropoda.Insecta.Ephemeroptera.Ameletidae	0	0.00503239
1702	BKT15.5.8	BKT15_5	28-May-15	1	POWD	Nestling	0.175750834	Arthropoda.Insecta.Ephemeroptera.Ameletidae	0	0.00503239
1703	BKT15.5.9	BKT15_5	28-May-15	1	POWD	Nestling	0.175750834	Arthropoda.Insecta.Ephemeroptera.Ameletidae	0	0.00503239
1704	BKT15.5.1	BKT15_5	29-May-15	2	POWD	Nestling	0.175750834	Arthropoda.Insecta.Ephemeroptera.Ameletidae	0	0.00503239
1705	BKT15.5.2	BKT15_5	29-May-15	2	POWD	Nestling	0.175750834	Arthropoda.Insecta.Ephemeroptera.Ameletidae	0	0.00503239
1706	BKT15.5.3	BKT15_5	29-May-15	2	POWD	Nestling	0.175750834	Arthropoda.Insecta.Ephemeroptera.Ameletidae	0	0.00503239
1707	BKT15.5.4	BKT15_5	29-May-15	2	POWD	Nestling	0.175750834	Arthropoda.Insecta.Ephemeroptera.Ameletidae	0	0.00503239
1708	BKT15.7.1	BKT15_7	26-May-15	1	POWD	Nestling	0.162763466	Arthropoda.Insecta.Ephemeroptera.Ameletidae	0	-0.007954978
1709	BKT15.7.2	BKT15_7	26-May-15	1	POWD	Nestling	0.162763466	Arthropoda.Insecta.Ephemeroptera.Ameletidae	0	-0.007954978
1710	BKT15.7.3	BKT15_7	26-May-15	1	POWD	Nestling	0.162763466	Arthropoda.Insecta.Ephemeroptera.Ameletidae	0	-0.007954978
1711	BKT15.7.4	BKT15_7	26-May-15	1	POWD	Nestling	0.162763466	Arthropoda.Insecta.Ephemeroptera.Ameletidae	1	-0.007954978
1712	BKT15.7.9	BKT15_7	28-May-15	2	POWD	Adult Female	0.162763466	Arthropoda.Insecta.Ephemeroptera.Ameletidae	1	-0.007954978
1713	BKT15.7.10	BKT15_7	28-May-15	2	POWD	Adult Male	0.162763466	Arthropoda.Insecta.Ephemeroptera.Ameletidae	1	-0.007954978
1714	BKT15.7.5	BKT15_7	28-May-15	2	POWD	Nestling	0.162763466	Arthropoda.Insecta.Ephemeroptera.Ameletidae	0	-0.007954978
1715	BKT15.7.6	BKT15_7	28-May-15	2	POWD	Nestling	0.162763466	Arthropoda.Insecta.Ephemeroptera.Ameletidae	0	-0.007954978
1716	BKT15.7.7	BKT15_7	28-May-15	2	POWD	Nestling	0.162763466	Arthropoda.Insecta.Ephemeroptera.Ameletidae	0	-0.007954978
1717	BKT15.7.8	BKT15_7	28-May-15	2	POWD	Nestling	0.162763466	Arthropoda.Insecta.Ephemeroptera.Ameletidae	0	-0.007954978
1718	BKT15.9.1	BKT15_9	29-May-15	1	POWD	Nestling	0.204414587	Arthropoda.Insecta.Ephemeroptera.Ameletidae	0	0.033696143
1719	BKT15.9.2	BKT15_9	29-May-15	1	POWD	Nestling	0.204414587	Arthropoda.Insecta.Ephemeroptera.Ameletidae	0	0.033696143
1720	BKT15.9.3	BKT15_9	29-May-15	1	POWD	Nestling	0.204414587	Arthropoda.Insecta.Ephemeroptera.Ameletidae	0	0.033696143
1721	BKT15.9.4	BKT15_9	29-May-15	1	POWD	Nestling	0.204414587	Arthropoda.Insecta.Ephemeroptera.Ameletidae	0	0.033696143
1722	BKT15.9.9	BKT15_9	1-Jun-15	2	POWD	Adult Female	0.204414587	Arthropoda.Insecta.Ephemeroptera.Ameletidae	0	0.033696143
1723	BKT15.9.10	BKT15_9	1-Jun-15	2	POWD	Adult Male	0.204414587	Arthropoda.Insecta.Ephemeroptera.Ameletidae	0	0.033696143
1724	BKT15.9.5	BKT15_9	1-Jun-15	2	POWD	Nestling	0.204414587	Arthropoda.Insecta.Ephemeroptera.Ameletidae	0	0.033696143
1725	BKT15.9.6	BKT15_9	1-Jun-15	2	POWD	Nestling	0.204414587	Arthropoda.Insecta.Ephemeroptera.Ameletidae	0	0.033696143
1726	BKT15.9.7	BKT15_9	1-Jun-15	2	POWD	Nestling	0.204414587	Arthropoda.Insecta.Ephemeroptera.Ameletidae	0	0.033696143
1727	BKT15.9.8	BKT15_9	1-Jun-15	2	POWD	Nestling	0.204414587	Arthropoda.Insecta.Ephemeroptera.Ameletidae	0	0.033696143
1728	DAM15.1.1	DAM15_1	21-May-15	1	POWD	Nestling	0.15795207	Arthropoda.Insecta.Ephemeroptera.Ameletidae	0	-0.012766374
1729	DAM15.1.2	DAM15_1	21-May-15	1	POWD	Nestling	0.15795207	Arthropoda.Insecta.Ephemeroptera.Ameletidae	0	-0.012766374
1730	DAM15.1.3	DAM15_1	21-May-15	1	POWD	Nestling	0.15795207	Arthropoda.Insecta.Ephemeroptera.Ameletidae	1	-0.012766374
1731	DAM15.1.5	DAM15_1	22-May-15	2	POWD	Adult Female	0.15795207	Arthropoda.Insecta.Ephemeroptera.Ameletidae	0	-0.012766374
1732	DAM15.1.7	DAM15_1	22-May-15	2	POWD	Adult Male	0.15795207	Arthropoda.Insecta.Ephemeroptera.Ameletidae	1	-0.012766374
1733	DAM15.1.4	DAM15_1	22-May-15	2	POWD	Nestling	0.15795207	Arthropoda.Insecta.Ephemeroptera.Ameletidae	0	-0.012766374
1734	DAM15.1.6	DAM15_1	22-May-15	2	POWD	Nestling	0.15795207	Arthropoda.Insecta.Ephemeroptera.Ameletidae	0	-0.012766374
1735	MMP15.1.1	MMP15_1	25-May-15	1	POWD	Nestling	0.229577465	Arthropoda.Insecta.Ephemeroptera.Ameletidae	0	0.058859021
1736	MMP15.1.2	MMP15_1	25-May-15	1	POWD	Nestling	0.229577465	Arthropoda.Insecta.Ephemeroptera.Ameletidae	0	0.058859021
1737	MMP15.1.3	MMP15_1	25-May-15	1	POWD	Nestling	0.229577465	Arthropoda.Insecta.Ephemeroptera.Ameletidae	0	0.058859021
1738	MMP15.1.4	MMP15_1	25-May-15	1	POWD	Nestling	0.229577465	Arthropoda.Insecta.Ephemeroptera.Ameletidae	0	0.058859021
1739	MMP15.1.5	MMP15_1	25-May-15	1	POWD	Nestling	0.229577465	Arthropoda.Insecta.Ephemeroptera.Ameletidae	0	0.058859021
1740	MMP15.2.3	MMP15_2	26-May-15	1	POWD	Nestling	0.213963964	Arthropoda.Insecta.Ephemeroptera.Ameletidae	0	0.04324552
1741	MMP15.2.4	MMP15_2	26-May-15	1	POWD	Nestling	0.213963964	Arthropoda.Insecta.Ephemeroptera.Ameletidae	0	0.04324552
1742	MMP15.2.5	MMP15_2	26-May-15	1	POWD	Nestling	0.213963964	Arthropoda.Insecta.Ephemeroptera.Ameletidae	0	0.04324552
1743	MMP15.2.11	MMP15_2	28-May-15	2	POWD	Adult Female	0.213963964	Arthropoda.Insecta.Ephemeroptera.Ameletidae	0	0.04324552
1744	MMP15.2.12	MMP15_2	28-May-15	2	POWD	Adult Male	0.213963964	Arthropoda.Insecta.Ephemeroptera.Ameletidae	0	0.04324552
1745	MMP15.2.6	MMP15_2	28-May-15	2	POWD	Nestling	0.213963964	Arthropoda.Insecta.Ephemeroptera.Ameletidae	0	0.04324552
1746	MMP15.2.7	MMP15_2	28-May-15	2	POWD	Nestling	0.213963964	Arthropoda.Insecta.Ephemeroptera.Ameletidae	0	0.04324552
1747	MMP15.2.8	MMP15_2	28-May-15	2	POWD	Nestling	0.213963964	Arthropoda.Insecta.Ephemeroptera.Ameletidae	0	0.04324552
1748	MMP15.2.9	MMP15_2	28-May-15	2	POWD	Nestling	0.213963964	Arthropoda.Insecta.Ephemeroptera.Ameletidae	0	0.04324552
1749	BKT15.1.1	BKT15_1	18-May-15	1	LOYAL	Nestling	0.269485904	Arthropoda.Insecta.Ephemeroptera.Baetidae	1	0.09876746
1750	BKT15.1.2	BKT15_1	18-May-15	1	LOYAL	Nestling	0.269485904	Arthropoda.Insecta.Ephemeroptera.Baetidae	1	0.09876746
1751	BKT15.1.4	BKT15_1	18-May-15	1	LOYAL	Nestling	0.269485904	Arthropoda.Insecta.Ephemeroptera.Baetidae	0	0.09876746
1752	BKT15.1.5	BKT15_1	18-May-15	1	LOYAL	Nestling	0.269485904	Arthropoda.Insecta.Ephemeroptera.Baetidae	0	0.09876746
1753	BKT15.1.13	BKT15_1	20-May-15	2	LOYAL	Adult Female	0.269485904	Arthropoda.Insecta.Ephemeroptera.Baetidae	1	0.09876746
1754	BKT15.1.12	BKT15_1	20-May-15	2	LOYAL	Adult Male	0.269485904	Arthropoda.Insecta.Ephemeroptera.Baetidae	1	0.09876746
1755	BKT15.1.10	BKT15_1	20-May-15	2	LOYAL	Nestling	0.269485904	Arthropoda.Insecta.Ephemeroptera.Baetidae	1	0.09876746
1756	BKT15.1.11	BKT15_1	20-May-15	2	LOYAL	Nestling	0.269485904	Arthropoda.Insecta.Ephemeroptera.Baetidae	0	0.09876746
1757	BKT15.1.6	BKT15_1	20-May-15	2	LOYAL	Nestling	0.269485904	Arthropoda.Insecta.Ephemeroptera.Baetidae	0	0.09876746
1758	BKT15.1.7	BKT15_1	20-May-15	2	LOYAL	Nestling	0.269485904	Arthropoda.Insecta.Ephemeroptera.Baetidae	0	0.09876746
1759	BKT15.1.8	BKT15_1	20-May-15	2	LOYAL	Nestling	0.269485904	Arthropoda.Insecta.Ephemeroptera.Baetidae	1	0.09876746
1760	BKT15.14.9	BKT15_14	1-Jun-15	1	POWD	Adult Female	0.082872928	Arthropoda.Insecta.Ephemeroptera.Baetidae	0	-0.087845516
1761	BKT15.14.10	BKT15_14	1-Jun-15	1	POWD	Adult Male	0.082872928	Arthropoda.Insecta.Ephemeroptera.Baetidae	0	-0.087845516
1762	BKT15.14.5	BKT15_14	1-Jun-15	1	POWD	Nestling	0.082872928	Arthropoda.Insecta.Ephemeroptera.Baetidae	0	-0.087845516
1763	BKT15.14.6	BKT15_14	1-Jun-15	1	POWD	Nestling	0.082872928	Arthropoda.Insecta.Ephemeroptera.Baetidae	0	-0.087845516
1764	BKT15.14.7	BKT15_14	1-Jun-15	1	POWD	Nestling	0.082872928	Arthropoda.Insecta.Ephemeroptera.Baetidae	0	-0.087845516
1765	BKT15.14.8	BKT15_14	1-Jun-15	1	POWD	Nestling	0.082872928	Arthropoda.Insecta.Ephemeroptera.Baetidae	0	-0.087845516
1766	BKT15.14.1	BKT15_14	3-Jun-15	2	POWD	Nestling	0.082872928	Arthropoda.Insecta.Ephemeroptera.Baetidae	0	-0.087845516
1767	BKT15.14.2	BKT15_14	3-Jun-15	2	POWD	Nestling	0.082872928	Arthropoda.Insecta.Ephemeroptera.Baetidae	0	-0.087845516
1768	BKT15.14.3	BKT15_14	3-Jun-15	2	POWD	Nestling	0.082872928	Arthropoda.Insecta.Ephemeroptera.Baetidae	0	-0.087845516
1769	BKT15.14.4	BKT15_14	3-Jun-15	2	POWD	Nestling	0.082872928	Arthropoda.Insecta.Ephemeroptera.Baetidae	1	-0.087845516
1770	BKT15.2.10	BKT15_2	25-May-15	1	LOYAL	Nestling	0.179063361	Arthropoda.Insecta.Ephemeroptera.Baetidae	0	0.008344917
1771	BKT15.2.6	BKT15_2	25-May-15	1	LOYAL	Nestling	0.179063361	Arthropoda.Insecta.Ephemeroptera.Baetidae	0	0.008344917
1772	BKT15.2.7	BKT15_2	25-May-15	1	LOYAL	Nestling	0.179063361	Arthropoda.Insecta.Ephemeroptera.Baetidae	0	0.008344917
1773	BKT15.2.8	BKT15_2	25-May-15	1	LOYAL	Nestling	0.179063361	Arthropoda.Insecta.Ephemeroptera.Baetidae	0	0.008344917
1774	BKT15.2.9	BKT15_2	25-May-15	1	LOYAL	Nestling	0.179063361	Arthropoda.Insecta.Ephemeroptera.Baetidae	0	0.008344917
1775	BKT15.2.1	BKT15_2	26-May-15	2	LOYAL	Nestling	0.179063361	Arthropoda.Insecta.Ephemeroptera.Baetidae	0	0.008344917
1776	BKT15.2.2	BKT15_2	26-May-15	2	LOYAL	Nestling	0.179063361	Arthropoda.Insecta.Ephemeroptera.Baetidae	0	0.008344917
1777	BKT15.2.4	BKT15_2	26-May-15	2	LOYAL	Nestling	0.179063361	Arthropoda.Insecta.Ephemeroptera.Baetidae	0	0.008344917
1778	BKT15.2.5	BKT15_2	26-May-15	2	LOYAL	Nestling	0.179063361	Arthropoda.Insecta.Ephemeroptera.Baetidae	0	0.008344917
1779	BKT15.3.10	BKT15_3	25-May-15	1	LAUREL	Adult Female	0.072390572	Arthropoda.Insecta.Ephemeroptera.Baetidae	0	-0.098327872
1780	BKT15.3.11	BKT15_3	25-May-15	1	LAUREL	Adult Male	0.072390572	Arthropoda.Insecta.Ephemeroptera.Baetidae	0	-0.098327872
1781	BKT15.3.12	BKT15_3	25-May-15	1	LAUREL	Nestling	0.072390572	Arthropoda.Insecta.Ephemeroptera.Baetidae	0	-0.098327872
1782	BKT15.3.6	BKT15_3	25-May-15	1	LAUREL	Nestling	0.072390572	Arthropoda.Insecta.Ephemeroptera.Baetidae	0	-0.098327872
1783	BKT15.3.7	BKT15_3	25-May-15	1	LAUREL	Nestling	0.072390572	Arthropoda.Insecta.Ephemeroptera.Baetidae	0	-0.098327872
1784	BKT15.3.8	BKT15_3	25-May-15	1	LAUREL	Nestling	0.072390572	Arthropoda.Insecta.Ephemeroptera.Baetidae	0	-0.098327872
1785	BKT15.3.9	BKT15_3	25-May-15	1	LAUREL	Nestling	0.072390572	Arthropoda.Insecta.Ephemeroptera.Baetidae	0	-0.098327872
1786	BKT15.3.1	BKT15_3	27-May-15	2	LAUREL	Nestling	0.072390572	Arthropoda.Insecta.Ephemeroptera.Baetidae	0	-0.098327872
1787	BKT15.3.2	BKT15_3	27-May-15	2	LAUREL	Nestling	0.072390572	Arthropoda.Insecta.Ephemeroptera.Baetidae	0	-0.098327872
1788	BKT15.3.3	BKT15_3	27-May-15	2	LAUREL	Nestling	0.072390572	Arthropoda.Insecta.Ephemeroptera.Baetidae	0	-0.098327872
1789	BKT15.3.4	BKT15_3	27-May-15	2	LAUREL	Nestling	0.072390572	Arthropoda.Insecta.Ephemeroptera.Baetidae	0	-0.098327872
1790	BKT15.3.5	BKT15_3	27-May-15	2	LAUREL	Nestling	0.072390572	Arthropoda.Insecta.Ephemeroptera.Baetidae	0	-0.098327872
1791	BKT15.5.5	BKT15_5	28-May-15	1	POWD	Nestling	0.175750834	Arthropoda.Insecta.Ephemeroptera.Baetidae	0	0.00503239
1792	BKT15.5.6	BKT15_5	28-May-15	1	POWD	Nestling	0.175750834	Arthropoda.Insecta.Ephemeroptera.Baetidae	0	0.00503239
1793	BKT15.5.7	BKT15_5	28-May-15	1	POWD	Nestling	0.175750834	Arthropoda.Insecta.Ephemeroptera.Baetidae	0	0.00503239
1794	BKT15.5.8	BKT15_5	28-May-15	1	POWD	Nestling	0.175750834	Arthropoda.Insecta.Ephemeroptera.Baetidae	0	0.00503239
1795	BKT15.5.9	BKT15_5	28-May-15	1	POWD	Nestling	0.175750834	Arthropoda.Insecta.Ephemeroptera.Baetidae	0	0.00503239
1796	BKT15.5.1	BKT15_5	29-May-15	2	POWD	Nestling	0.175750834	Arthropoda.Insecta.Ephemeroptera.Baetidae	1	0.00503239
1797	BKT15.5.2	BKT15_5	29-May-15	2	POWD	Nestling	0.175750834	Arthropoda.Insecta.Ephemeroptera.Baetidae	1	0.00503239
1798	BKT15.5.3	BKT15_5	29-May-15	2	POWD	Nestling	0.175750834	Arthropoda.Insecta.Ephemeroptera.Baetidae	0	0.00503239
1799	BKT15.5.4	BKT15_5	29-May-15	2	POWD	Nestling	0.175750834	Arthropoda.Insecta.Ephemeroptera.Baetidae	1	0.00503239
1800	BKT15.7.1	BKT15_7	26-May-15	1	POWD	Nestling	0.162763466	Arthropoda.Insecta.Ephemeroptera.Baetidae	0	-0.007954978
1801	BKT15.7.2	BKT15_7	26-May-15	1	POWD	Nestling	0.162763466	Arthropoda.Insecta.Ephemeroptera.Baetidae	0	-0.007954978
1802	BKT15.7.3	BKT15_7	26-May-15	1	POWD	Nestling	0.162763466	Arthropoda.Insecta.Ephemeroptera.Baetidae	0	-0.007954978
1803	BKT15.7.4	BKT15_7	26-May-15	1	POWD	Nestling	0.162763466	Arthropoda.Insecta.Ephemeroptera.Baetidae	0	-0.007954978
1804	BKT15.7.9	BKT15_7	28-May-15	2	POWD	Adult Female	0.162763466	Arthropoda.Insecta.Ephemeroptera.Baetidae	1	-0.007954978
1805	BKT15.7.10	BKT15_7	28-May-15	2	POWD	Adult Male	0.162763466	Arthropoda.Insecta.Ephemeroptera.Baetidae	1	-0.007954978
1806	BKT15.7.5	BKT15_7	28-May-15	2	POWD	Nestling	0.162763466	Arthropoda.Insecta.Ephemeroptera.Baetidae	0	-0.007954978
1807	BKT15.7.6	BKT15_7	28-May-15	2	POWD	Nestling	0.162763466	Arthropoda.Insecta.Ephemeroptera.Baetidae	1	-0.007954978
1808	BKT15.7.7	BKT15_7	28-May-15	2	POWD	Nestling	0.162763466	Arthropoda.Insecta.Ephemeroptera.Baetidae	0	-0.007954978
1809	BKT15.7.8	BKT15_7	28-May-15	2	POWD	Nestling	0.162763466	Arthropoda.Insecta.Ephemeroptera.Baetidae	1	-0.007954978
1810	BKT15.9.1	BKT15_9	29-May-15	1	POWD	Nestling	0.204414587	Arthropoda.Insecta.Ephemeroptera.Baetidae	0	0.033696143
1811	BKT15.9.2	BKT15_9	29-May-15	1	POWD	Nestling	0.204414587	Arthropoda.Insecta.Ephemeroptera.Baetidae	0	0.033696143
1812	BKT15.9.3	BKT15_9	29-May-15	1	POWD	Nestling	0.204414587	Arthropoda.Insecta.Ephemeroptera.Baetidae	0	0.033696143
1813	BKT15.9.4	BKT15_9	29-May-15	1	POWD	Nestling	0.204414587	Arthropoda.Insecta.Ephemeroptera.Baetidae	0	0.033696143
1814	BKT15.9.9	BKT15_9	1-Jun-15	2	POWD	Adult Female	0.204414587	Arthropoda.Insecta.Ephemeroptera.Baetidae	0	0.033696143
1815	BKT15.9.10	BKT15_9	1-Jun-15	2	POWD	Adult Male	0.204414587	Arthropoda.Insecta.Ephemeroptera.Baetidae	0	0.033696143
1816	BKT15.9.5	BKT15_9	1-Jun-15	2	POWD	Nestling	0.204414587	Arthropoda.Insecta.Ephemeroptera.Baetidae	0	0.033696143
1817	BKT15.9.6	BKT15_9	1-Jun-15	2	POWD	Nestling	0.204414587	Arthropoda.Insecta.Ephemeroptera.Baetidae	0	0.033696143
1818	BKT15.9.7	BKT15_9	1-Jun-15	2	POWD	Nestling	0.204414587	Arthropoda.Insecta.Ephemeroptera.Baetidae	0	0.033696143
1819	BKT15.9.8	BKT15_9	1-Jun-15	2	POWD	Nestling	0.204414587	Arthropoda.Insecta.Ephemeroptera.Baetidae	0	0.033696143
1820	DAM15.1.1	DAM15_1	21-May-15	1	POWD	Nestling	0.15795207	Arthropoda.Insecta.Ephemeroptera.Baetidae	0	-0.012766374
1821	DAM15.1.2	DAM15_1	21-May-15	1	POWD	Nestling	0.15795207	Arthropoda.Insecta.Ephemeroptera.Baetidae	0	-0.012766374
1822	DAM15.1.3	DAM15_1	21-May-15	1	POWD	Nestling	0.15795207	Arthropoda.Insecta.Ephemeroptera.Baetidae	0	-0.012766374
1823	DAM15.1.5	DAM15_1	22-May-15	2	POWD	Adult Female	0.15795207	Arthropoda.Insecta.Ephemeroptera.Baetidae	0	-0.012766374
1824	DAM15.1.7	DAM15_1	22-May-15	2	POWD	Adult Male	0.15795207	Arthropoda.Insecta.Ephemeroptera.Baetidae	0	-0.012766374
1825	DAM15.1.4	DAM15_1	22-May-15	2	POWD	Nestling	0.15795207	Arthropoda.Insecta.Ephemeroptera.Baetidae	0	-0.012766374
1826	DAM15.1.6	DAM15_1	22-May-15	2	POWD	Nestling	0.15795207	Arthropoda.Insecta.Ephemeroptera.Baetidae	0	-0.012766374
1827	MMP15.1.1	MMP15_1	25-May-15	1	POWD	Nestling	0.229577465	Arthropoda.Insecta.Ephemeroptera.Baetidae	0	0.058859021
1828	MMP15.1.2	MMP15_1	25-May-15	1	POWD	Nestling	0.229577465	Arthropoda.Insecta.Ephemeroptera.Baetidae	0	0.058859021
1829	MMP15.1.3	MMP15_1	25-May-15	1	POWD	Nestling	0.229577465	Arthropoda.Insecta.Ephemeroptera.Baetidae	0	0.058859021
1830	MMP15.1.4	MMP15_1	25-May-15	1	POWD	Nestling	0.229577465	Arthropoda.Insecta.Ephemeroptera.Baetidae	0	0.058859021
1831	MMP15.1.5	MMP15_1	25-May-15	1	POWD	Nestling	0.229577465	Arthropoda.Insecta.Ephemeroptera.Baetidae	0	0.058859021
1832	MMP15.2.3	MMP15_2	26-May-15	1	POWD	Nestling	0.213963964	Arthropoda.Insecta.Ephemeroptera.Baetidae	0	0.04324552
1833	MMP15.2.4	MMP15_2	26-May-15	1	POWD	Nestling	0.213963964	Arthropoda.Insecta.Ephemeroptera.Baetidae	0	0.04324552
1834	MMP15.2.5	MMP15_2	26-May-15	1	POWD	Nestling	0.213963964	Arthropoda.Insecta.Ephemeroptera.Baetidae	0	0.04324552
1835	MMP15.2.11	MMP15_2	28-May-15	2	POWD	Adult Female	0.213963964	Arthropoda.Insecta.Ephemeroptera.Baetidae	0	0.04324552
1836	MMP15.2.12	MMP15_2	28-May-15	2	POWD	Adult Male	0.213963964	Arthropoda.Insecta.Ephemeroptera.Baetidae	0	0.04324552
1837	MMP15.2.6	MMP15_2	28-May-15	2	POWD	Nestling	0.213963964	Arthropoda.Insecta.Ephemeroptera.Baetidae	0	0.04324552
1838	MMP15.2.7	MMP15_2	28-May-15	2	POWD	Nestling	0.213963964	Arthropoda.Insecta.Ephemeroptera.Baetidae	0	0.04324552
1839	MMP15.2.8	MMP15_2	28-May-15	2	POWD	Nestling	0.213963964	Arthropoda.Insecta.Ephemeroptera.Baetidae	0	0.04324552
1840	MMP15.2.9	MMP15_2	28-May-15	2	POWD	Nestling	0.213963964	Arthropoda.Insecta.Ephemeroptera.Baetidae	0	0.04324552
1841	BKT15.1.1	BKT15_1	18-May-15	1	LOYAL	Nestling	0.269485904	Arthropoda.Insecta.Ephemeroptera.Ephemerellidae	0	0.09876746
1842	BKT15.1.2	BKT15_1	18-May-15	1	LOYAL	Nestling	0.269485904	Arthropoda.Insecta.Ephemeroptera.Ephemerellidae	1	0.09876746
1843	BKT15.1.4	BKT15_1	18-May-15	1	LOYAL	Nestling	0.269485904	Arthropoda.Insecta.Ephemeroptera.Ephemerellidae	1	0.09876746
1844	BKT15.1.5	BKT15_1	18-May-15	1	LOYAL	Nestling	0.269485904	Arthropoda.Insecta.Ephemeroptera.Ephemerellidae	0	0.09876746
1845	BKT15.1.13	BKT15_1	20-May-15	2	LOYAL	Adult Female	0.269485904	Arthropoda.Insecta.Ephemeroptera.Ephemerellidae	1	0.09876746
1846	BKT15.1.12	BKT15_1	20-May-15	2	LOYAL	Adult Male	0.269485904	Arthropoda.Insecta.Ephemeroptera.Ephemerellidae	1	0.09876746
1847	BKT15.1.10	BKT15_1	20-May-15	2	LOYAL	Nestling	0.269485904	Arthropoda.Insecta.Ephemeroptera.Ephemerellidae	1	0.09876746
1848	BKT15.1.11	BKT15_1	20-May-15	2	LOYAL	Nestling	0.269485904	Arthropoda.Insecta.Ephemeroptera.Ephemerellidae	0	0.09876746
1849	BKT15.1.6	BKT15_1	20-May-15	2	LOYAL	Nestling	0.269485904	Arthropoda.Insecta.Ephemeroptera.Ephemerellidae	1	0.09876746
1850	BKT15.1.7	BKT15_1	20-May-15	2	LOYAL	Nestling	0.269485904	Arthropoda.Insecta.Ephemeroptera.Ephemerellidae	1	0.09876746
1851	BKT15.1.8	BKT15_1	20-May-15	2	LOYAL	Nestling	0.269485904	Arthropoda.Insecta.Ephemeroptera.Ephemerellidae	1	0.09876746
1852	BKT15.14.9	BKT15_14	1-Jun-15	1	POWD	Adult Female	0.082872928	Arthropoda.Insecta.Ephemeroptera.Ephemerellidae	1	-0.087845516
1853	BKT15.14.10	BKT15_14	1-Jun-15	1	POWD	Adult Male	0.082872928	Arthropoda.Insecta.Ephemeroptera.Ephemerellidae	0	-0.087845516
1854	BKT15.14.5	BKT15_14	1-Jun-15	1	POWD	Nestling	0.082872928	Arthropoda.Insecta.Ephemeroptera.Ephemerellidae	0	-0.087845516
1855	BKT15.14.6	BKT15_14	1-Jun-15	1	POWD	Nestling	0.082872928	Arthropoda.Insecta.Ephemeroptera.Ephemerellidae	0	-0.087845516
1856	BKT15.14.7	BKT15_14	1-Jun-15	1	POWD	Nestling	0.082872928	Arthropoda.Insecta.Ephemeroptera.Ephemerellidae	0	-0.087845516
1857	BKT15.14.8	BKT15_14	1-Jun-15	1	POWD	Nestling	0.082872928	Arthropoda.Insecta.Ephemeroptera.Ephemerellidae	1	-0.087845516
1858	BKT15.14.1	BKT15_14	3-Jun-15	2	POWD	Nestling	0.082872928	Arthropoda.Insecta.Ephemeroptera.Ephemerellidae	0	-0.087845516
1859	BKT15.14.2	BKT15_14	3-Jun-15	2	POWD	Nestling	0.082872928	Arthropoda.Insecta.Ephemeroptera.Ephemerellidae	1	-0.087845516
1860	BKT15.14.3	BKT15_14	3-Jun-15	2	POWD	Nestling	0.082872928	Arthropoda.Insecta.Ephemeroptera.Ephemerellidae	0	-0.087845516
1861	BKT15.14.4	BKT15_14	3-Jun-15	2	POWD	Nestling	0.082872928	Arthropoda.Insecta.Ephemeroptera.Ephemerellidae	1	-0.087845516
1862	BKT15.2.10	BKT15_2	25-May-15	1	LOYAL	Nestling	0.179063361	Arthropoda.Insecta.Ephemeroptera.Ephemerellidae	0	0.008344917
1863	BKT15.2.6	BKT15_2	25-May-15	1	LOYAL	Nestling	0.179063361	Arthropoda.Insecta.Ephemeroptera.Ephemerellidae	1	0.008344917
1864	BKT15.2.7	BKT15_2	25-May-15	1	LOYAL	Nestling	0.179063361	Arthropoda.Insecta.Ephemeroptera.Ephemerellidae	0	0.008344917
1865	BKT15.2.8	BKT15_2	25-May-15	1	LOYAL	Nestling	0.179063361	Arthropoda.Insecta.Ephemeroptera.Ephemerellidae	0	0.008344917
1866	BKT15.2.9	BKT15_2	25-May-15	1	LOYAL	Nestling	0.179063361	Arthropoda.Insecta.Ephemeroptera.Ephemerellidae	0	0.008344917
1867	BKT15.2.1	BKT15_2	26-May-15	2	LOYAL	Nestling	0.179063361	Arthropoda.Insecta.Ephemeroptera.Ephemerellidae	1	0.008344917
1868	BKT15.2.2	BKT15_2	26-May-15	2	LOYAL	Nestling	0.179063361	Arthropoda.Insecta.Ephemeroptera.Ephemerellidae	1	0.008344917
1869	BKT15.2.4	BKT15_2	26-May-15	2	LOYAL	Nestling	0.179063361	Arthropoda.Insecta.Ephemeroptera.Ephemerellidae	1	0.008344917
1870	BKT15.2.5	BKT15_2	26-May-15	2	LOYAL	Nestling	0.179063361	Arthropoda.Insecta.Ephemeroptera.Ephemerellidae	1	0.008344917
1871	BKT15.3.10	BKT15_3	25-May-15	1	LAUREL	Adult Female	0.072390572	Arthropoda.Insecta.Ephemeroptera.Ephemerellidae	0	-0.098327872
1872	BKT15.3.11	BKT15_3	25-May-15	1	LAUREL	Adult Male	0.072390572	Arthropoda.Insecta.Ephemeroptera.Ephemerellidae	1	-0.098327872
1873	BKT15.3.12	BKT15_3	25-May-15	1	LAUREL	Nestling	0.072390572	Arthropoda.Insecta.Ephemeroptera.Ephemerellidae	0	-0.098327872
1874	BKT15.3.6	BKT15_3	25-May-15	1	LAUREL	Nestling	0.072390572	Arthropoda.Insecta.Ephemeroptera.Ephemerellidae	0	-0.098327872
1875	BKT15.3.7	BKT15_3	25-May-15	1	LAUREL	Nestling	0.072390572	Arthropoda.Insecta.Ephemeroptera.Ephemerellidae	0	-0.098327872
1876	BKT15.3.8	BKT15_3	25-May-15	1	LAUREL	Nestling	0.072390572	Arthropoda.Insecta.Ephemeroptera.Ephemerellidae	0	-0.098327872
1877	BKT15.3.9	BKT15_3	25-May-15	1	LAUREL	Nestling	0.072390572	Arthropoda.Insecta.Ephemeroptera.Ephemerellidae	0	-0.098327872
1878	BKT15.3.1	BKT15_3	27-May-15	2	LAUREL	Nestling	0.072390572	Arthropoda.Insecta.Ephemeroptera.Ephemerellidae	0	-0.098327872
1879	BKT15.3.2	BKT15_3	27-May-15	2	LAUREL	Nestling	0.072390572	Arthropoda.Insecta.Ephemeroptera.Ephemerellidae	0	-0.098327872
1880	BKT15.3.3	BKT15_3	27-May-15	2	LAUREL	Nestling	0.072390572	Arthropoda.Insecta.Ephemeroptera.Ephemerellidae	0	-0.098327872
1881	BKT15.3.4	BKT15_3	27-May-15	2	LAUREL	Nestling	0.072390572	Arthropoda.Insecta.Ephemeroptera.Ephemerellidae	0	-0.098327872
1882	BKT15.3.5	BKT15_3	27-May-15	2	LAUREL	Nestling	0.072390572	Arthropoda.Insecta.Ephemeroptera.Ephemerellidae	0	-0.098327872
1883	BKT15.5.5	BKT15_5	28-May-15	1	POWD	Nestling	0.175750834	Arthropoda.Insecta.Ephemeroptera.Ephemerellidae	0	0.00503239
1884	BKT15.5.6	BKT15_5	28-May-15	1	POWD	Nestling	0.175750834	Arthropoda.Insecta.Ephemeroptera.Ephemerellidae	1	0.00503239
1885	BKT15.5.7	BKT15_5	28-May-15	1	POWD	Nestling	0.175750834	Arthropoda.Insecta.Ephemeroptera.Ephemerellidae	1	0.00503239
1886	BKT15.5.8	BKT15_5	28-May-15	1	POWD	Nestling	0.175750834	Arthropoda.Insecta.Ephemeroptera.Ephemerellidae	1	0.00503239
1887	BKT15.5.9	BKT15_5	28-May-15	1	POWD	Nestling	0.175750834	Arthropoda.Insecta.Ephemeroptera.Ephemerellidae	1	0.00503239
1888	BKT15.5.1	BKT15_5	29-May-15	2	POWD	Nestling	0.175750834	Arthropoda.Insecta.Ephemeroptera.Ephemerellidae	0	0.00503239
1889	BKT15.5.2	BKT15_5	29-May-15	2	POWD	Nestling	0.175750834	Arthropoda.Insecta.Ephemeroptera.Ephemerellidae	0	0.00503239
1890	BKT15.5.3	BKT15_5	29-May-15	2	POWD	Nestling	0.175750834	Arthropoda.Insecta.Ephemeroptera.Ephemerellidae	0	0.00503239
1891	BKT15.5.4	BKT15_5	29-May-15	2	POWD	Nestling	0.175750834	Arthropoda.Insecta.Ephemeroptera.Ephemerellidae	0	0.00503239
1892	BKT15.7.1	BKT15_7	26-May-15	1	POWD	Nestling	0.162763466	Arthropoda.Insecta.Ephemeroptera.Ephemerellidae	0	-0.007954978
1893	BKT15.7.2	BKT15_7	26-May-15	1	POWD	Nestling	0.162763466	Arthropoda.Insecta.Ephemeroptera.Ephemerellidae	0	-0.007954978
1894	BKT15.7.3	BKT15_7	26-May-15	1	POWD	Nestling	0.162763466	Arthropoda.Insecta.Ephemeroptera.Ephemerellidae	1	-0.007954978
1895	BKT15.7.4	BKT15_7	26-May-15	1	POWD	Nestling	0.162763466	Arthropoda.Insecta.Ephemeroptera.Ephemerellidae	0	-0.007954978
1896	BKT15.7.9	BKT15_7	28-May-15	2	POWD	Adult Female	0.162763466	Arthropoda.Insecta.Ephemeroptera.Ephemerellidae	1	-0.007954978
1897	BKT15.7.10	BKT15_7	28-May-15	2	POWD	Adult Male	0.162763466	Arthropoda.Insecta.Ephemeroptera.Ephemerellidae	0	-0.007954978
1898	BKT15.7.5	BKT15_7	28-May-15	2	POWD	Nestling	0.162763466	Arthropoda.Insecta.Ephemeroptera.Ephemerellidae	0	-0.007954978
1899	BKT15.7.6	BKT15_7	28-May-15	2	POWD	Nestling	0.162763466	Arthropoda.Insecta.Ephemeroptera.Ephemerellidae	0	-0.007954978
1900	BKT15.7.7	BKT15_7	28-May-15	2	POWD	Nestling	0.162763466	Arthropoda.Insecta.Ephemeroptera.Ephemerellidae	0	-0.007954978
1901	BKT15.7.8	BKT15_7	28-May-15	2	POWD	Nestling	0.162763466	Arthropoda.Insecta.Ephemeroptera.Ephemerellidae	1	-0.007954978
1902	BKT15.9.1	BKT15_9	29-May-15	1	POWD	Nestling	0.204414587	Arthropoda.Insecta.Ephemeroptera.Ephemerellidae	1	0.033696143
1903	BKT15.9.2	BKT15_9	29-May-15	1	POWD	Nestling	0.204414587	Arthropoda.Insecta.Ephemeroptera.Ephemerellidae	0	0.033696143
1904	BKT15.9.3	BKT15_9	29-May-15	1	POWD	Nestling	0.204414587	Arthropoda.Insecta.Ephemeroptera.Ephemerellidae	1	0.033696143
1905	BKT15.9.4	BKT15_9	29-May-15	1	POWD	Nestling	0.204414587	Arthropoda.Insecta.Ephemeroptera.Ephemerellidae	1	0.033696143
1906	BKT15.9.9	BKT15_9	1-Jun-15	2	POWD	Adult Female	0.204414587	Arthropoda.Insecta.Ephemeroptera.Ephemerellidae	1	0.033696143
1907	BKT15.9.10	BKT15_9	1-Jun-15	2	POWD	Adult Male	0.204414587	Arthropoda.Insecta.Ephemeroptera.Ephemerellidae	1	0.033696143
1908	BKT15.9.5	BKT15_9	1-Jun-15	2	POWD	Nestling	0.204414587	Arthropoda.Insecta.Ephemeroptera.Ephemerellidae	1	0.033696143
1909	BKT15.9.6	BKT15_9	1-Jun-15	2	POWD	Nestling	0.204414587	Arthropoda.Insecta.Ephemeroptera.Ephemerellidae	1	0.033696143
1910	BKT15.9.7	BKT15_9	1-Jun-15	2	POWD	Nestling	0.204414587	Arthropoda.Insecta.Ephemeroptera.Ephemerellidae	1	0.033696143
1911	BKT15.9.8	BKT15_9	1-Jun-15	2	POWD	Nestling	0.204414587	Arthropoda.Insecta.Ephemeroptera.Ephemerellidae	1	0.033696143
1912	DAM15.1.1	DAM15_1	21-May-15	1	POWD	Nestling	0.15795207	Arthropoda.Insecta.Ephemeroptera.Ephemerellidae	0	-0.012766374
1913	DAM15.1.2	DAM15_1	21-May-15	1	POWD	Nestling	0.15795207	Arthropoda.Insecta.Ephemeroptera.Ephemerellidae	0	-0.012766374
1914	DAM15.1.3	DAM15_1	21-May-15	1	POWD	Nestling	0.15795207	Arthropoda.Insecta.Ephemeroptera.Ephemerellidae	0	-0.012766374
1915	DAM15.1.5	DAM15_1	22-May-15	2	POWD	Adult Female	0.15795207	Arthropoda.Insecta.Ephemeroptera.Ephemerellidae	0	-0.012766374
1916	DAM15.1.7	DAM15_1	22-May-15	2	POWD	Adult Male	0.15795207	Arthropoda.Insecta.Ephemeroptera.Ephemerellidae	0	-0.012766374
1917	DAM15.1.4	DAM15_1	22-May-15	2	POWD	Nestling	0.15795207	Arthropoda.Insecta.Ephemeroptera.Ephemerellidae	0	-0.012766374
1918	DAM15.1.6	DAM15_1	22-May-15	2	POWD	Nestling	0.15795207	Arthropoda.Insecta.Ephemeroptera.Ephemerellidae	0	-0.012766374
1919	MMP15.1.1	MMP15_1	25-May-15	1	POWD	Nestling	0.229577465	Arthropoda.Insecta.Ephemeroptera.Ephemerellidae	1	0.058859021
1920	MMP15.1.2	MMP15_1	25-May-15	1	POWD	Nestling	0.229577465	Arthropoda.Insecta.Ephemeroptera.Ephemerellidae	1	0.058859021
1921	MMP15.1.3	MMP15_1	25-May-15	1	POWD	Nestling	0.229577465	Arthropoda.Insecta.Ephemeroptera.Ephemerellidae	1	0.058859021
1922	MMP15.1.4	MMP15_1	25-May-15	1	POWD	Nestling	0.229577465	Arthropoda.Insecta.Ephemeroptera.Ephemerellidae	1	0.058859021
1923	MMP15.1.5	MMP15_1	25-May-15	1	POWD	Nestling	0.229577465	Arthropoda.Insecta.Ephemeroptera.Ephemerellidae	1	0.058859021
1924	MMP15.2.3	MMP15_2	26-May-15	1	POWD	Nestling	0.213963964	Arthropoda.Insecta.Ephemeroptera.Ephemerellidae	1	0.04324552
1925	MMP15.2.4	MMP15_2	26-May-15	1	POWD	Nestling	0.213963964	Arthropoda.Insecta.Ephemeroptera.Ephemerellidae	1	0.04324552
1926	MMP15.2.5	MMP15_2	26-May-15	1	POWD	Nestling	0.213963964	Arthropoda.Insecta.Ephemeroptera.Ephemerellidae	1	0.04324552
1927	MMP15.2.11	MMP15_2	28-May-15	2	POWD	Adult Female	0.213963964	Arthropoda.Insecta.Ephemeroptera.Ephemerellidae	0	0.04324552
1928	MMP15.2.12	MMP15_2	28-May-15	2	POWD	Adult Male	0.213963964	Arthropoda.Insecta.Ephemeroptera.Ephemerellidae	1	0.04324552
1929	MMP15.2.6	MMP15_2	28-May-15	2	POWD	Nestling	0.213963964	Arthropoda.Insecta.Ephemeroptera.Ephemerellidae	1	0.04324552
1930	MMP15.2.7	MMP15_2	28-May-15	2	POWD	Nestling	0.213963964	Arthropoda.Insecta.Ephemeroptera.Ephemerellidae	0	0.04324552
1931	MMP15.2.8	MMP15_2	28-May-15	2	POWD	Nestling	0.213963964	Arthropoda.Insecta.Ephemeroptera.Ephemerellidae	1	0.04324552
1932	MMP15.2.9	MMP15_2	28-May-15	2	POWD	Nestling	0.213963964	Arthropoda.Insecta.Ephemeroptera.Ephemerellidae	0	0.04324552
1933	BKT15.1.1	BKT15_1	18-May-15	1	LOYAL	Nestling	0.269485904	Arthropoda.Insecta.Ephemeroptera.Ephemeridae	0	0.09876746
1934	BKT15.1.2	BKT15_1	18-May-15	1	LOYAL	Nestling	0.269485904	Arthropoda.Insecta.Ephemeroptera.Ephemeridae	0	0.09876746
1935	BKT15.1.4	BKT15_1	18-May-15	1	LOYAL	Nestling	0.269485904	Arthropoda.Insecta.Ephemeroptera.Ephemeridae	0	0.09876746
1936	BKT15.1.5	BKT15_1	18-May-15	1	LOYAL	Nestling	0.269485904	Arthropoda.Insecta.Ephemeroptera.Ephemeridae	0	0.09876746
1937	BKT15.1.13	BKT15_1	20-May-15	2	LOYAL	Adult Female	0.269485904	Arthropoda.Insecta.Ephemeroptera.Ephemeridae	0	0.09876746
1938	BKT15.1.12	BKT15_1	20-May-15	2	LOYAL	Adult Male	0.269485904	Arthropoda.Insecta.Ephemeroptera.Ephemeridae	0	0.09876746
1939	BKT15.1.10	BKT15_1	20-May-15	2	LOYAL	Nestling	0.269485904	Arthropoda.Insecta.Ephemeroptera.Ephemeridae	0	0.09876746
1940	BKT15.1.11	BKT15_1	20-May-15	2	LOYAL	Nestling	0.269485904	Arthropoda.Insecta.Ephemeroptera.Ephemeridae	0	0.09876746
1941	BKT15.1.6	BKT15_1	20-May-15	2	LOYAL	Nestling	0.269485904	Arthropoda.Insecta.Ephemeroptera.Ephemeridae	0	0.09876746
1942	BKT15.1.7	BKT15_1	20-May-15	2	LOYAL	Nestling	0.269485904	Arthropoda.Insecta.Ephemeroptera.Ephemeridae	0	0.09876746
1943	BKT15.1.8	BKT15_1	20-May-15	2	LOYAL	Nestling	0.269485904	Arthropoda.Insecta.Ephemeroptera.Ephemeridae	0	0.09876746
1944	BKT15.14.9	BKT15_14	1-Jun-15	1	POWD	Adult Female	0.082872928	Arthropoda.Insecta.Ephemeroptera.Ephemeridae	0	-0.087845516
1945	BKT15.14.10	BKT15_14	1-Jun-15	1	POWD	Adult Male	0.082872928	Arthropoda.Insecta.Ephemeroptera.Ephemeridae	0	-0.087845516
1946	BKT15.14.5	BKT15_14	1-Jun-15	1	POWD	Nestling	0.082872928	Arthropoda.Insecta.Ephemeroptera.Ephemeridae	0	-0.087845516
1947	BKT15.14.6	BKT15_14	1-Jun-15	1	POWD	Nestling	0.082872928	Arthropoda.Insecta.Ephemeroptera.Ephemeridae	0	-0.087845516
1948	BKT15.14.7	BKT15_14	1-Jun-15	1	POWD	Nestling	0.082872928	Arthropoda.Insecta.Ephemeroptera.Ephemeridae	0	-0.087845516
1949	BKT15.14.8	BKT15_14	1-Jun-15	1	POWD	Nestling	0.082872928	Arthropoda.Insecta.Ephemeroptera.Ephemeridae	0	-0.087845516
1950	BKT15.14.1	BKT15_14	3-Jun-15	2	POWD	Nestling	0.082872928	Arthropoda.Insecta.Ephemeroptera.Ephemeridae	0	-0.087845516
1951	BKT15.14.2	BKT15_14	3-Jun-15	2	POWD	Nestling	0.082872928	Arthropoda.Insecta.Ephemeroptera.Ephemeridae	0	-0.087845516
1952	BKT15.14.3	BKT15_14	3-Jun-15	2	POWD	Nestling	0.082872928	Arthropoda.Insecta.Ephemeroptera.Ephemeridae	0	-0.087845516
1953	BKT15.14.4	BKT15_14	3-Jun-15	2	POWD	Nestling	0.082872928	Arthropoda.Insecta.Ephemeroptera.Ephemeridae	0	-0.087845516
1954	BKT15.2.10	BKT15_2	25-May-15	1	LOYAL	Nestling	0.179063361	Arthropoda.Insecta.Ephemeroptera.Ephemeridae	1	0.008344917
1955	BKT15.2.6	BKT15_2	25-May-15	1	LOYAL	Nestling	0.179063361	Arthropoda.Insecta.Ephemeroptera.Ephemeridae	1	0.008344917
1956	BKT15.2.7	BKT15_2	25-May-15	1	LOYAL	Nestling	0.179063361	Arthropoda.Insecta.Ephemeroptera.Ephemeridae	1	0.008344917
1957	BKT15.2.8	BKT15_2	25-May-15	1	LOYAL	Nestling	0.179063361	Arthropoda.Insecta.Ephemeroptera.Ephemeridae	0	0.008344917
1958	BKT15.2.9	BKT15_2	25-May-15	1	LOYAL	Nestling	0.179063361	Arthropoda.Insecta.Ephemeroptera.Ephemeridae	1	0.008344917
1959	BKT15.2.1	BKT15_2	26-May-15	2	LOYAL	Nestling	0.179063361	Arthropoda.Insecta.Ephemeroptera.Ephemeridae	1	0.008344917
1960	BKT15.2.2	BKT15_2	26-May-15	2	LOYAL	Nestling	0.179063361	Arthropoda.Insecta.Ephemeroptera.Ephemeridae	0	0.008344917
1961	BKT15.2.4	BKT15_2	26-May-15	2	LOYAL	Nestling	0.179063361	Arthropoda.Insecta.Ephemeroptera.Ephemeridae	0	0.008344917
1962	BKT15.2.5	BKT15_2	26-May-15	2	LOYAL	Nestling	0.179063361	Arthropoda.Insecta.Ephemeroptera.Ephemeridae	0	0.008344917
1963	BKT15.3.10	BKT15_3	25-May-15	1	LAUREL	Adult Female	0.072390572	Arthropoda.Insecta.Ephemeroptera.Ephemeridae	0	-0.098327872
1964	BKT15.3.11	BKT15_3	25-May-15	1	LAUREL	Adult Male	0.072390572	Arthropoda.Insecta.Ephemeroptera.Ephemeridae	0	-0.098327872
1965	BKT15.3.12	BKT15_3	25-May-15	1	LAUREL	Nestling	0.072390572	Arthropoda.Insecta.Ephemeroptera.Ephemeridae	0	-0.098327872
1966	BKT15.3.6	BKT15_3	25-May-15	1	LAUREL	Nestling	0.072390572	Arthropoda.Insecta.Ephemeroptera.Ephemeridae	0	-0.098327872
1967	BKT15.3.7	BKT15_3	25-May-15	1	LAUREL	Nestling	0.072390572	Arthropoda.Insecta.Ephemeroptera.Ephemeridae	0	-0.098327872
1968	BKT15.3.8	BKT15_3	25-May-15	1	LAUREL	Nestling	0.072390572	Arthropoda.Insecta.Ephemeroptera.Ephemeridae	0	-0.098327872
1969	BKT15.3.9	BKT15_3	25-May-15	1	LAUREL	Nestling	0.072390572	Arthropoda.Insecta.Ephemeroptera.Ephemeridae	1	-0.098327872
1970	BKT15.3.1	BKT15_3	27-May-15	2	LAUREL	Nestling	0.072390572	Arthropoda.Insecta.Ephemeroptera.Ephemeridae	0	-0.098327872
1971	BKT15.3.2	BKT15_3	27-May-15	2	LAUREL	Nestling	0.072390572	Arthropoda.Insecta.Ephemeroptera.Ephemeridae	0	-0.098327872
1972	BKT15.3.3	BKT15_3	27-May-15	2	LAUREL	Nestling	0.072390572	Arthropoda.Insecta.Ephemeroptera.Ephemeridae	0	-0.098327872
1973	BKT15.3.4	BKT15_3	27-May-15	2	LAUREL	Nestling	0.072390572	Arthropoda.Insecta.Ephemeroptera.Ephemeridae	0	-0.098327872
1974	BKT15.3.5	BKT15_3	27-May-15	2	LAUREL	Nestling	0.072390572	Arthropoda.Insecta.Ephemeroptera.Ephemeridae	0	-0.098327872
1975	BKT15.5.5	BKT15_5	28-May-15	1	POWD	Nestling	0.175750834	Arthropoda.Insecta.Ephemeroptera.Ephemeridae	0	0.00503239
1976	BKT15.5.6	BKT15_5	28-May-15	1	POWD	Nestling	0.175750834	Arthropoda.Insecta.Ephemeroptera.Ephemeridae	1	0.00503239
1977	BKT15.5.7	BKT15_5	28-May-15	1	POWD	Nestling	0.175750834	Arthropoda.Insecta.Ephemeroptera.Ephemeridae	1	0.00503239
1978	BKT15.5.8	BKT15_5	28-May-15	1	POWD	Nestling	0.175750834	Arthropoda.Insecta.Ephemeroptera.Ephemeridae	1	0.00503239
1979	BKT15.5.9	BKT15_5	28-May-15	1	POWD	Nestling	0.175750834	Arthropoda.Insecta.Ephemeroptera.Ephemeridae	1	0.00503239
1980	BKT15.5.1	BKT15_5	29-May-15	2	POWD	Nestling	0.175750834	Arthropoda.Insecta.Ephemeroptera.Ephemeridae	0	0.00503239
1981	BKT15.5.2	BKT15_5	29-May-15	2	POWD	Nestling	0.175750834	Arthropoda.Insecta.Ephemeroptera.Ephemeridae	0	0.00503239
1982	BKT15.5.3	BKT15_5	29-May-15	2	POWD	Nestling	0.175750834	Arthropoda.Insecta.Ephemeroptera.Ephemeridae	0	0.00503239
1983	BKT15.5.4	BKT15_5	29-May-15	2	POWD	Nestling	0.175750834	Arthropoda.Insecta.Ephemeroptera.Ephemeridae	0	0.00503239
1984	BKT15.7.1	BKT15_7	26-May-15	1	POWD	Nestling	0.162763466	Arthropoda.Insecta.Ephemeroptera.Ephemeridae	0	-0.007954978
1985	BKT15.7.2	BKT15_7	26-May-15	1	POWD	Nestling	0.162763466	Arthropoda.Insecta.Ephemeroptera.Ephemeridae	0	-0.007954978
1986	BKT15.7.3	BKT15_7	26-May-15	1	POWD	Nestling	0.162763466	Arthropoda.Insecta.Ephemeroptera.Ephemeridae	1	-0.007954978
1987	BKT15.7.4	BKT15_7	26-May-15	1	POWD	Nestling	0.162763466	Arthropoda.Insecta.Ephemeroptera.Ephemeridae	0	-0.007954978
1988	BKT15.7.9	BKT15_7	28-May-15	2	POWD	Adult Female	0.162763466	Arthropoda.Insecta.Ephemeroptera.Ephemeridae	0	-0.007954978
1989	BKT15.7.10	BKT15_7	28-May-15	2	POWD	Adult Male	0.162763466	Arthropoda.Insecta.Ephemeroptera.Ephemeridae	0	-0.007954978
1990	BKT15.7.5	BKT15_7	28-May-15	2	POWD	Nestling	0.162763466	Arthropoda.Insecta.Ephemeroptera.Ephemeridae	0	-0.007954978
1991	BKT15.7.6	BKT15_7	28-May-15	2	POWD	Nestling	0.162763466	Arthropoda.Insecta.Ephemeroptera.Ephemeridae	0	-0.007954978
1992	BKT15.7.7	BKT15_7	28-May-15	2	POWD	Nestling	0.162763466	Arthropoda.Insecta.Ephemeroptera.Ephemeridae	0	-0.007954978
1993	BKT15.7.8	BKT15_7	28-May-15	2	POWD	Nestling	0.162763466	Arthropoda.Insecta.Ephemeroptera.Ephemeridae	0	-0.007954978
1994	BKT15.9.1	BKT15_9	29-May-15	1	POWD	Nestling	0.204414587	Arthropoda.Insecta.Ephemeroptera.Ephemeridae	1	0.033696143
1995	BKT15.9.2	BKT15_9	29-May-15	1	POWD	Nestling	0.204414587	Arthropoda.Insecta.Ephemeroptera.Ephemeridae	1	0.033696143
1996	BKT15.9.3	BKT15_9	29-May-15	1	POWD	Nestling	0.204414587	Arthropoda.Insecta.Ephemeroptera.Ephemeridae	1	0.033696143
1997	BKT15.9.4	BKT15_9	29-May-15	1	POWD	Nestling	0.204414587	Arthropoda.Insecta.Ephemeroptera.Ephemeridae	1	0.033696143
1998	BKT15.9.9	BKT15_9	1-Jun-15	2	POWD	Adult Female	0.204414587	Arthropoda.Insecta.Ephemeroptera.Ephemeridae	0	0.033696143
1999	BKT15.9.10	BKT15_9	1-Jun-15	2	POWD	Adult Male	0.204414587	Arthropoda.Insecta.Ephemeroptera.Ephemeridae	0	0.033696143
[truncated: 2,693 more rows]
